# Supplementary material for: Comprehensive evaluation of the implementation of episignatures for diagnosis of neurodevelopmental disorders (NDDs)
Source: Hum Genet. 2023 Oct 27;142(12):1721–35. doi: 10.1007/s00439-023-02609-2 (PMC10676303; doi:10.1007/s00439-023-02609-2)
Supplement: Supplementary file 1 — Supplementary file1 (ZIP 4431 KB) [file 439_2023_2609_MOESM1_ESM.zip]

Archive with 22 entries (21 files):
- Additional Files/
- __MACOSX/._Additional Files
- Additional Files/Additional File 1.xlsx
- __MACOSX/Additional Files/._Additional File 1.xlsx
- Additional Files/Additional_Figures.pdf
- __MACOSX/Additional Files/._Additional_Figures.pdf
- Additional Files/Additional File 7.xlsx
- __MACOSX/Additional Files/._Additional File 7.xlsx
- Additional Files/Additional File 6.xlsx
- __MACOSX/Additional Files/._Additional File 6.xlsx
- Additional Files/Additional File 5.xlsx
- __MACOSX/Additional Files/._Additional File 5.xlsx
- Additional Files/Additional File 9.xlsx
- __MACOSX/Additional Files/._Additional File 9.xlsx
- Additional Files/Additional File 8.xlsx
- __MACOSX/Additional Files/._Additional File 8.xlsx
- Additional Files/Additional File 4.xlsx
- __MACOSX/Additional Files/._Additional File 4.xlsx
- Additional Files/Additional File 3.xlsx
- __MACOSX/Additional Files/._Additional File 3.xlsx
- Additional Files/Additional File 2.xlsx
- __MACOSX/Additional Files/._Additional File 2.xlsx
