# Supplementary material for: Comprehensive evaluation of the implementation of episignatures for diagnosis of neurodevelopmental disorders (NDDs)
Source: Hum Genet. 2023 Oct 27;142(12):1721–35. doi: 10.1007/s00439-023-02609-2 (PMC10676303; doi:10.1007/s00439-023-02609-2)
Supplement: Supplementary file 1 — Supplementary file1 (ZIP 4431 KB) [file 439_2023_2609_MOESM1_ESM.zip › Additional Files/Additional File 1.xlsx]

## Sheet: Funnorm
	seqnames	start	end	width	strand	value	area	cluster	indexStart	indexEnd	L	clusterL	p.value	fwer	p.valueArea	fwerArea
DMR_1	chr6	28828946	28830310	1364	*	-3.07737	80.0116	171708	43339	43364	26	26	0	0	0	0
DMR_2	chr6	32119874	32121753	1879	*	-1.79173	75.2525	172811	47411	47452	42	86	0	0	0	0
DMR_3	chr6	32062885	32064764	1879	*	-1.03996	46.7982	172773	47197	47241	45	58	0	0	0	0
DMR_4	chr6	30094947	30095549	602	*	-1.83206	45.8014	172065	44195	44219	25	29	0	0	0	0
DMR_5	chr6	32118204	32118457	253	*	-2.77517	38.8524	172809	47393	47406	14	14	0	0	0.00125681	0.003
DMR_6	chr17	48911983	48912952	969	*	-2.33737	37.398	91572	23754	23769	16	16	0	0	0.00167574	0.004
DMR_7	chr21	45705175	45706101	926	*	-2.66257	34.6134	131590	33333	33345	13	13	0	0	0.00460829	0.011
DMR_8	chr6	32847527	32847845	318	*	-2.12873	34.0597	173053	47938	47953	16	16	0	0	0.00544617	0.013
DMR_9	chr6	31690986	31692300	1314	*	-1.06042	33.9334	172582	46203	46234	32	37	0	0	0.0058651	0.014
DMR_10	chr6	28601269	28601519	250	*	-2.57994	30.9593	171670	43260	43271	12	12	0	0	0.00879765	0.021
DMR_11	chr12	123215010	123215684	674	*	-2.64709	29.118	53744	15522	15532	11	12	0	0	0.0125681	0.03
DMR_12	chr19	11784246	11785248	1002	*	2.079	29.1059	102147	25960	25973	14	14	0	0	0.0125681	0.03
DMR_13	chr8	22132563	22133356	793	*	-2.07482	26.9726	196671	55198	55210	13	13	0	0	0.0188521	0.045
DMR_14	chr3	46875226	46875903	677	*	-2.22226	26.6671	138878	35074	35085	12	12	0	0	0.01969	0.047
DMR_15	chr2	21266500	21267334	834	*	-2.16775	26.013	110872	28481	28492	12	12	0	0	0.0213657	0.051
DMR_16	chr8	143859399	143859990	591	*	-2.602	23.418	203782	56506	56514	9	12	0	0	0.0351906	0.082
DMR_17	chr5	149546073	149546946	873	*	-2.33743	23.3743	166041	42048	42057	10	12	0	0	0.0351906	0.082
DMR_18	chr13	51417469	51418221	752	*	-2.06819	22.75	57865	16389	16399	11	11	0	0	0.0406368	0.095
DMR_19	chr6	28226885	28227482	597	*	-2.06056	22.6661	171585	43136	43146	11	11	0	0	0.0410557	0.096
DMR_20	chr6	31650735	31651291	556	*	-1.57207	29.8693	172556	46137	46155	19	20	0.000418936	0.001	0.0121491	0.029
DMR_21	chr6	31733619	31734580	961	*	-1.55377	29.5217	172609	46336	46354	19	19	0.000418936	0.001	0.0121491	0.029
DMR_22	chr22	51016501	51017432	931	*	-1.91099	26.7539	135743	34230	34243	14	15	0.000837872	0.002	0.01969	0.047
DMR_23	chr5	140810051	140811642	1591	*	1.33081	22.6238	165323	41849	41865	17	17	0.00712191	0.017	0.0410557	0.096
DMR_24	chr6	32728862	32729876	1014	*	-1.11057	24.4325	173000	47695	47716	22	27	0.0163385	0.039	0.0289066	0.069

## Sheet: Illumina
Sotos	seqnames	start	end	width	strand	value	area	cluster	indexStart	indexEnd	L	clusterL	p.value	fwer	p.valueArea	fwerArea
DMR_1	chr6	28828946	28830310	1364	*	-2.91076	75.6798	171708	43339	43364	26	26	0	0	0	0
DMR_2	chr6	32119685	32121566	1881	*	-1.71758	73.8558	172811	47409	47451	43	86	0	0	0	0
DMR_3	chr6	30094947	30095549	602	*	-1.82629	45.6573	172065	44195	44219	25	29	0	0	0	0
DMR_4	chr6	32062885	32064692	1807	*	-1.02639	44.1348	172773	47197	47239	43	58	0	0	0	0
DMR_5	chr6	32118204	32118457	253	*	-2.61673	36.6342	172809	47393	47406	14	14	0	0	0.000441696	0.005
DMR_6	chr17	48911983	48912952	969	*	-2.1569	34.5103	91572	23754	23769	16	16	0	0	0.000530035	0.006
DMR_7	chr6	32115964	32117725	1761	*	-0.877761	32.4771	172808	47356	47392	37	37	0	0	0.000795053	0.009
DMR_8	chr6	32847527	32847845	318	*	-2.02029	32.3246	173053	47938	47953	16	16	0	0	0.000795053	0.009
DMR_9	chr21	45705175	45706101	926	*	-2.45199	31.8758	131590	33333	33345	13	13	0	0	0.000795053	0.009
DMR_10	chr12	123215010	123215684	674	*	-2.59574	28.5532	53744	15522	15532	11	12	0	0	0.00132509	0.015
DMR_11	chr6	28601269	28601519	250	*	-2.32345	27.8814	171670	43260	43271	12	12	0	0	0.00150177	0.016
DMR_12	chr8	22132563	22133356	793	*	-2.12764	27.6593	196671	55198	55210	13	13	0	0	0.00159011	0.017
DMR_13	chr1	26233035	26233709	674	*	-2.20929	26.5115	5504	777	788	12	20	0	0	0.00194346	0.021
DMR_14	chr22	45704675	45705707	1032	*	-1.88694	26.4172	134909	34098	34111	14	17	0	0	0.00194346	0.021
DMR_15	chr5	149545907	149546946	1039	*	-2.19756	26.3707	166041	42046	42057	12	12	0	0	0.0020318	0.022
DMR_16	chr22	51016501	51017432	931	*	-1.80259	25.2362	135743	34230	34243	14	15	0	0	0.00229682	0.025
DMR_17	chr3	46875226	46875903	677	*	-2.08321	24.9985	138878	35074	35085	12	12	0	0	0.0024735	0.027
DMR_18	chr19	11784246	11785248	1002	*	1.77636	24.869	102147	25960	25973	14	14	0	0	0.00265018	0.029
DMR_19	chr13	51417469	51418092	623	*	-2.47266	24.7266	57865	16389	16398	10	11	0	0	0.00273852	0.03
DMR_20	chr17	17109570	17110207	637	*	-2.00699	24.0838	87291	22291	22302	12	14	0	0	0.00309187	0.034
DMR_21	chr10	115938729	115939717	988	*	-2.05533	22.6086	29656	7633	7643	11	13	0	0	0.00459364	0.051
DMR_22	chr22	24890690	24891338	648	*	-1.73298	22.5287	132923	33499	33511	13	15	0	0	0.00468198	0.052
DMR_23	chr2	21266500	21267334	834	*	-1.8402	22.0824	110872	28481	28492	12	12	0	0	0.00477032	0.053
DMR_24	chr8	143859399	143859990	591	*	-2.40426	21.6383	203782	56506	56514	9	12	0	0	0.00503534	0.056
DMR_25	chr6	28226885	28227482	597	*	-1.92818	21.21	171585	43136	43146	11	11	0	0	0.00583039	0.065
DMR_26	chr17	56769387	56769904	517	*	-1.78993	19.6892	92094	23886	23896	11	15	0	0	0.00803887	0.087
DMR_27	chr22	30476089	30476525	436	*	-1.68743	18.5617	133282	33631	33641	11	11	0	0	0.0103357	0.111
DMR_28	chr6	28553927	28554680	753	*	-2.31147	18.4918	171661	43173	43180	8	36	0	0	0.0103357	0.111
DMR_29	chr1	166958273	166958583	310	*	-1.9247	17.3223	15299	4285	4293	9	11	0	0	0.0121908	0.13
DMR_30	chr15	69744390	69744850	460	*	-2.24477	15.7134	71977	19394	19400	7	16	0	0	0.0165194	0.171
DMR_31	chr1	78511140	78511713	573	*	-1.69962	15.2966	10447	2505	2513	9	12	0	0	0.0174912	0.179
DMR_32	chr8	65711369	65711916	547	*	-1.8866	15.0928	199389	55735	55742	8	12	0	0	0.0181979	0.186
DMR_33	chr1	95698827	95699313	486	*	-2.46971	14.8182	11366	2886	2891	6	14	0	0	0.0190813	0.196
DMR_34	chr12	96251729	96252338	609	*	-1.75483	14.0387	51288	14736	14743	8	16	0	0	0.0210247	0.216
DMR_35	chr6	17282533	17283113	580	*	-1.68838	13.507	170636	42906	42913	8	19	0	0	0.0220848	0.225
DMR_36	chr3	158518888	158519566	678	*	-1.69442	11.8609	145523	37050	37056	7	14	0	0	0.0259717	0.258
DMR_37	chr3	169683976	169684395	419	*	-2.29751	11.4875	145864	37119	37123	5	16	0	0	0.0267668	0.263
DMR_38	chr4	155661691	155662438	747	*	-1.68581	10.1149	155867	39442	39447	6	19	0	0	0.0326855	0.314
DMR_39	chr11	70048796	70048921	125	*	-1.81303	9.06513	39626	11117	11121	5	14	0	0	0.0372792	0.352
DMR_40	chr12	56617576	56617926	350	*	-1.7408	8.70401	49255	14118	14122	5	18	0	0	0.0386042	0.363
DMR_41	chr6	31650735	31651291	556	*	-1.49538	28.4123	172556	46137	46155	19	20	8.83392e-05	0.001	0.00141343	0.015
DMR_42	chr6	31733619	31734580	961	*	-1.4887	28.2852	172609	46336	46354	19	19	8.83392e-05	0.001	0.00141343	0.015
DMR_43	chr13	20805094	20805487	393	*	-1.63354	13.0683	55613	15802	15809	8	11	8.83392e-05	0.001	0.0233216	0.235
DMR_44	chr17	38084037	38084459	422	*	-1.65141	8.25706	89391	23003	23007	5	12	8.83392e-05	0.001	0.0400177	0.374
DMR_45	chr11	394072	394545	473	*	-1.64175	8.20873	32323	8231	8235	5	13	8.83392e-05	0.001	0.040106	0.375
DMR_46	chr3	49967416	49967713	297	*	-1.60317	11.2222	139392	35410	35416	7	12	0.000176678	0.002	0.0276502	0.271
DMR_47	chr6	106773780	106774172	392	*	-1.84012	7.36048	177152	50501	50504	4	13	0.000176678	0.002	0.0458481	0.421
DMR_48	chr19	42348327	42349127	800	*	-1.54179	20.0433	105533	27163	27175	13	13	0.000265018	0.003	0.00733216	0.081
DMR_49	chr15	75018852	75019376	524	*	-1.55614	17.1176	72591	19584	19594	11	30	0.000265018	0.003	0.0125442	0.133
DMR_50	chr12	75784541	75785295	754	*	-1.52661	16.7927	50440	14520	14530	11	11	0.000265018	0.003	0.0136926	0.143
DMR_51	chr1	59042931	59043576	645	*	-1.52447	15.2447	9467	2258	2267	10	12	0.000265018	0.003	0.0176678	0.181
DMR_52	chr15	74494781	74495384	603	*	-1.54019	12.3215	72496	19510	19517	8	11	0.000265018	0.003	0.0249117	0.248
DMR_53	chr7	24797656	24798175	519	*	-1.53813	12.305	184764	52091	52098	8	13	0.000265018	0.003	0.0249117	0.248
DMR_54	chr1	40782991	40783264	273	*	-1.54911	10.8437	7518	1565	1571	7	11	0.000265018	0.003	0.0291519	0.284
DMR_55	chr1	111218079	111218554	475	*	-1.58689	7.93444	12032	3107	3111	5	13	0.000265018	0.003	0.0416961	0.39
DMR_56	chr1	236686564	236686804	240	*	-1.55032	7.7516	20581	5485	5489	5	15	0.000265018	0.003	0.0431095	0.398
DMR_57	chr2	219157083	219157274	191	*	-1.53384	7.66918	122738	31277	31281	5	11	0.000265018	0.003	0.0439046	0.406
DMR_58	chr6	13924355	13924708	353	*	-1.50848	7.5424	170305	42842	42846	5	14	0.000353357	0.004	0.0449647	0.414
DMR_59	chr7	89841214	89841767	553	*	-1.63259	6.53034	188560	53308	53311	4	14	0.000441696	0.005	0.0498233	0.441
DMR_60	chr17	77924371	77924733	362	*	-1.62526	6.50104	94742	24507	24510	4	12	0.000441696	0.005	0.0498233	0.441
DMR_61	chr4	99850801	99851281	480	*	-1.48725	13.3853	153616	38706	38714	9	18	0.000530035	0.006	0.0222615	0.225
DMR_62	chr19	33622856	33623230	374	*	-1.47272	14.7272	104202	26616	26625	10	12	0.000618375	0.007	0.0194346	0.199
DMR_63	chr6	32164503	32165321	818	*	-1.46481	23.4369	172854	47629	47644	16	61	0.000795053	0.009	0.00397527	0.044
DMR_64	chr1	2344998	2345475	477	*	-1.46087	14.6087	956	45	54	10	22	0.000795053	0.009	0.0196996	0.201
DMR_65	chr12	122018770	122019117	347	*	-1.46306	11.7045	53557	15488	15495	8	15	0.000795053	0.009	0.0263251	0.26
DMR_66	chr6	31691035	31692152	1117	*	-1.05563	27.4464	172582	46205	46230	26	37	0.000971731	0.011	0.00167845	0.018
DMR_67	chr17	33759484	33760527	1043	*	-1.44034	18.7245	88735	22745	22757	13	13	0.000971731	0.011	0.00989399	0.106
DMR_68	chr7	128550410	128550967	557	*	-1.45516	14.5516	191252	54270	54279	10	11	0.000971731	0.011	0.0199647	0.204
DMR_69	chr12	14926317	14927076	759	*	-1.45468	8.7281	46346	13034	13039	6	17	0.000971731	0.011	0.0383392	0.362
DMR_70	chr13	46425712	46426263	551	*	-1.42153	14.2153	57510	16248	16257	10	14	0.00106007	0.012	0.0206714	0.212
DMR_71	chr10	99734081	99735202	1121	*	-1.39006	15.2906	28246	7092	7102	11	11	0.00114841	0.013	0.0175795	0.18
DMR_72	chr8	101117949	101118899	950	*	-1.37584	15.1343	201031	56137	56147	11	11	0.00114841	0.013	0.0181095	0.185
DMR_73	chr11	128693801	128694915	1114	*	-1.40001	12.6001	44009	12495	12503	9	12	0.00114841	0.013	0.0246466	0.247
DMR_74	chr5	191127	192103	976	*	-1.36256	16.3508	157502	39904	39915	12	12	0.00123675	0.014	0.014841	0.155
DMR_75	chr11	3253581	3254324	743	*	-1.3569	16.2828	33508	8948	8959	12	15	0.00123675	0.014	0.015106	0.158
DMR_76	chr17	37893638	37894636	998	*	-1.36438	15.0082	89358	22985	22995	11	11	0.00123675	0.014	0.0184629	0.189
DMR_77	chr11	63827361	63828228	867	*	-1.36335	8.18009	37980	10529	10534	6	11	0.00123675	0.014	0.0402827	0.377
DMR_78	chr3	50359363	50360176	813	*	-1.35126	10.8101	139495	35471	35478	8	15	0.00132509	0.015	0.029417	0.287
DMR_79	chr6	30851417	30851940	523	*	-1.32537	11.9283	172302	45301	45309	9	30	0.00141343	0.016	0.0256184	0.254
DMR_80	chr6	30850405	30850977	572	*	-1.33444	10.6755	172301	45290	45297	8	11	0.00141343	0.016	0.0298587	0.289
DMR_81	chr8	16859451	16860121	670	*	-1.30617	11.7555	196205	55117	55125	9	12	0.00159011	0.018	0.0261484	0.258
DMR_82	chr8	41504763	41505042	279	*	-1.32714	6.63569	198166	55540	55544	5	11	0.00159011	0.018	0.0493816	0.44
DMR_83	chr17	41923945	41924577	632	*	-1.29701	15.5641	90238	23339	23350	12	12	0.00167845	0.019	0.0168728	0.174
DMR_84	chr17	29297380	29297757	377	*	-1.28782	12.8782	88374	22629	22638	10	19	0.00167845	0.019	0.0239399	0.241
DMR_85	chr5	132113601	132114055	454	*	-1.29981	11.6983	164135	41377	41385	9	17	0.00167845	0.019	0.0263251	0.26
DMR_86	chr6	32728862	32729876	1014	*	-1.08814	23.9391	173000	47695	47716	22	27	0.00194346	0.022	0.00318021	0.035
DMR_87	chr1	228395660	228396098	438	*	-1.26045	7.56269	19713	5293	5298	6	14	0.00212014	0.024	0.044788	0.412
DMR_88	chr1	27709575	27710030	455	*	-1.25519	17.5726	5819	934	947	14	17	0.00220848	0.025	0.0117491	0.125
DMR_89	chr5	126408756	126409372	616	*	-1.24914	13.7406	163839	41248	41258	11	13	0.00238516	0.027	0.0217314	0.223
DMR_90	chr6	151560831	151561055	224	*	-1.25199	8.76395	179760	51289	51295	7	11	0.00238516	0.027	0.0382509	0.361
DMR_91	chr5	140810051	140811642	1591	*	1.1227	19.0859	165323	41849	41865	17	17	0.00256184	0.029	0.00962898	0.103
DMR_92	chr1	32802133	32802312	179	*	-1.21684	7.30104	6483	1174	1179	6	11	0.00273852	0.03	0.0465548	0.425
DMR_93	chr19	57630034	57630742	708	*	-1.20275	19.2441	108587	27982	27997	16	16	0.00282686	0.031	0.00927562	0.099
DMR_94	chr4	103940711	103941205	494	*	-1.21122	12.1122	153814	38769	38778	10	11	0.00282686	0.031	0.0250883	0.249
DMR_95	chr7	91510314	91510597	283	*	-1.21085	7.26511	188649	53342	53347	6	11	0.00282686	0.031	0.0466431	0.426
DMR_96	chr10	102821552	102822249	697	*	-1.18091	9.44731	28639	7258	7265	8	11	0.00344523	0.038	0.0353357	0.336
DMR_97	chr15	45422083	45422553	470	*	-1.1813	7.08779	69954	18917	18922	6	15	0.00344523	0.038	0.0474382	0.429
DMR_98	chr6	28910953	28912166	1213	*	-1.16534	16.3147	171746	43529	43542	14	14	0.00388693	0.043	0.015106	0.158
DMR_99	chr17	72931569	72931857	288	*	-1.16423	11.6423	93483	24220	24229	10	12	0.00388693	0.043	0.0265018	0.26
DMR_100	chr8	101661245	101662246	1001	*	-1.1619	13.9428	201078	56164	56175	12	12	0.00397527	0.044	0.0213781	0.219
DMR_101	chr2	3642400	3642967	567	*	-1.16264	10.4637	109582	28281	28289	9	11	0.00397527	0.044	0.0305654	0.296
DMR_102	chr15	78631878	78632194	316	*	-1.16183	9.29465	73030	19650	19657	8	15	0.00397527	0.044	0.0360424	0.34
DMR_103	chr6	33084608	33085063	455	*	-1.15701	17.3552	173129	48259	48273	15	19	0.00424028	0.047	0.0121908	0.13
DMR_104	chr3	44283202	44283470	268	*	-1.14965	9.19719	138567	34907	34914	8	12	0.0045053	0.05	0.0363958	0.344
DMR_105	chr8	144798535	144799022	487	*	-1.14888	6.89328	204112	56573	56578	6	13	0.0045053	0.05	0.0483216	0.433
DMR_106	chr1	36915704	36916039	335	*	-1.14225	6.85351	7027	1387	1392	6	12	0.00459364	0.051	0.0485866	0.434
DMR_107	chr7	94953653	94954202	549	*	-1.13602	10.2242	188869	53609	53617	9	11	0.00477032	0.053	0.0321555	0.31
DMR_108	chr2	108602361	108602937	576	*	-1.13718	9.09747	116708	30161	30168	8	14	0.00477032	0.053	0.0371025	0.35
DMR_109	chr7	117067416	117067804	388	*	-1.13505	7.94537	190655	54167	54173	7	11	0.00477032	0.053	0.0415194	0.388
DMR_110	chr19	36024217	36024685	468	*	-1.13335	10.2002	104504	26712	26720	9	11	0.00485866	0.054	0.0322438	0.311
DMR_111	chr5	134735544	134735914	370	*	-1.13422	9.07375	164441	41464	41471	8	15	0.00485866	0.054	0.0372792	0.352
DMR_112	chr6	30043597	30044259	662	*	-1.12309	11.2309	172044	44102	44111	10	42	0.004947	0.055	0.0276502	0.271
DMR_113	chr6	28832474	28832727	253	*	-1.12635	9.01083	171709	43403	43410	8	46	0.004947	0.055	0.0375442	0.354
DMR_114	chr1	53925053	53925658	605	*	-1.12683	6.76101	8971	2132	2137	6	12	0.004947	0.055	0.0489399	0.436
DMR_115	chr12	54070891	54071194	303	*	-1.11824	7.82766	48817	13836	13842	7	22	0.00512367	0.057	0.0427562	0.395
DMR_116	chr20	3218145	3218579	434	*	-1.09657	9.86915	126241	31777	31785	9	11	0.00547703	0.061	0.0334806	0.32
DMR_117	chr11	2907670	2908036	366	*	-1.09238	8.73903	33408	8780	8787	8	14	0.00556537	0.062	0.0383392	0.362
DMR_118	chr6	35109242	35109548	306	*	-1.0885	8.708	173592	49453	49460	8	11	0.00556537	0.062	0.0386042	0.363
DMR_119	chr4	38869552	38869779	227	*	-1.08186	6.49116	151168	38105	38110	6	13	0.00565371	0.063	0.0499117	0.441
DMR_120	chr10	22623047	22623910	863	*	-1.08084	6.48506	23407	6015	6020	6	19	0.00565371	0.063	0.0499117	0.441
DMR_121	chr3	183993080	183993726	646	*	-1.06886	9.61978	146708	37372	37380	9	16	0.00600707	0.067	0.0345406	0.329
DMR_122	chr3	52529085	52529524	439	*	-1.07024	8.56191	139822	35642	35649	8	11	0.00600707	0.067	0.0391343	0.367
DMR_123	chr17	48545805	48546431	626	*	-1.06526	9.58738	91476	23681	23689	9	12	0.00618375	0.069	0.034629	0.329
DMR_124	chr6	30131189	30131840	651	*	-0.944281	16.997	172092	44278	44295	18	36	0.00627208	0.071	0.0128092	0.135
DMR_125	chr17	6899085	6899577	492	*	-1.05302	11.5832	86088	21886	21896	11	14	0.00671378	0.075	0.0265018	0.26
DMR_126	chr2	84743142	84743743	601	*	-1.039	12.468	115210	29759	29770	12	12	0.00742049	0.083	0.0246466	0.247
DMR_127	chr17	14206572	14207241	669	*	-1.03296	9.29661	87058	22233	22241	9	14	0.00750883	0.084	0.0360424	0.34
DMR_128	chr2	131673771	131674376	605	*	-1.02706	9.24352	118175	30335	30343	9	11	0.00803887	0.09	0.0363074	0.343
DMR_129	chr6	28956226	28956804	578	*	0.844185	17.7279	171754	43555	43575	21	21	0.00848057	0.094	0.0116608	0.124
DMR_130	chr6	30140113	30140417	304	*	-1.01491	7.10439	172099	44320	44326	7	24	0.00918728	0.101	0.0474382	0.429
DMR_131	chr7	95025611	95026248	637	*	-0.812788	16.2558	188873	53622	53641	20	27	0.0094523	0.103	0.015106	0.158
DMR_132	chr6	33282856	33283184	328	*	-0.742566	14.8513	173247	49006	49025	20	109	0.00989399	0.107	0.0188163	0.193
DMR_133	chr10	104628846	104629869	1023	*	-1.00588	11.0647	28966	7414	7424	11	11	0.00980565	0.107	0.0282686	0.277
DMR_134	chr2	25391656	25391911	255	*	-1.00192	10.0192	111140	28546	28555	10	13	0.00998233	0.109	0.0330389	0.317
DMR_135	chr7	116139180	116139477	297	*	-1.00071	8.00568	190563	54109	54116	8	15	0.0100707	0.11	0.0410777	0.384
DMR_136	chr6	31148332	31148748	416	*	-0.973647	14.6047	172417	45570	45584	15	15	0.010689	0.115	0.0196996	0.201
DMR_137	chr11	1785618	1785804	186	*	-0.992524	6.94767	32986	8322	8328	7	14	0.010689	0.115	0.0481449	0.432
DMR_138	chr6	33132086	33132943	857	*	-0.95291	15.2466	173143	48327	48342	16	46	0.0114841	0.123	0.0176678	0.181
DMR_139	chr10	99393374	99393576	202	*	-0.98253	6.87771	28191	7043	7049	7	11	0.0115724	0.123	0.0483216	0.433
DMR_140	chr11	2292890	2293309	419	*	-0.846798	14.3956	33193	8487	8503	17	38	0.0118375	0.13	0.0204064	0.209
DMR_141	chr7	50861592	50862266	674	*	-0.956184	13.3866	186879	52915	52928	14	20	0.0123675	0.133	0.0222615	0.225
DMR_142	chr10	135191257	135191542	285	*	-0.953183	6.67228	32166	8146	8152	7	27	0.0140459	0.15	0.0492049	0.438
DMR_143	chr6	30079256	30079662	406	*	-0.948995	9.48995	172059	44185	44194	10	21	0.0139576	0.151	0.035159	0.334
DMR_144	chr22	38713874	38714466	592	*	-0.943579	9.43579	134039	33827	33836	10	15	0.0144876	0.157	0.035424	0.337
DMR_145	chr6	134497175	134497755	580	*	-0.941812	7.53449	178658	50942	50949	8	11	0.014841	0.16	0.045053	0.415
DMR_146	chr3	48632484	48633441	957	*	-0.936928	11.2431	139138	35187	35198	12	12	0.0149293	0.162	0.0275618	0.27
DMR_147	chr2	220299484	220300242	758	*	-0.93592	10.2951	123029	31354	31364	11	11	0.0151943	0.165	0.0318021	0.306
DMR_148	chr17	33775860	33776554	694	*	-0.936139	8.42525	88738	22763	22771	9	15	0.0151943	0.165	0.0393993	0.369
DMR_149	chr1	75198768	75199117	349	*	-0.930006	6.51004	10270	2463	2469	7	11	0.0166078	0.177	0.0498233	0.441
DMR_150	chr6	31275148	31275807	659	*	-0.924389	9.24389	172433	45585	45594	10	24	0.0167845	0.18	0.0363074	0.343
DMR_151	chr12	130502049	130502586	537	*	-0.92205	7.3764	54571	15668	15675	8	12	0.0172261	0.184	0.0454947	0.418
DMR_152	chr12	6419750	6420252	502	*	-0.910048	7.28038	45479	12762	12769	8	15	0.0179329	0.19	0.0466431	0.426
DMR_153	chr1	209979111	209979756	645	*	-0.894089	10.7291	18269	4949	4960	12	13	0.0191696	0.201	0.0298587	0.289
DMR_154	chr16	66613096	66613407	311	*	-0.893397	8.04057	81028	20989	20997	9	12	0.0194346	0.204	0.0409894	0.384
DMR_155	chr6	30852777	30853608	831	*	-0.890908	9.79999	172302	45320	45330	11	30	0.0196113	0.206	0.0338339	0.323
DMR_156	chr6	42927940	42928151	211	*	-0.883003	7.94703	174631	49630	49638	9	27	0.0208481	0.217	0.0414311	0.387
DMR_157	chr3	10805956	10806370	414	*	-0.88191	8.8191	136385	34384	34393	10	11	0.0212898	0.221	0.0381625	0.36
DMR_158	chr3	111717534	111718457	923	*	-0.876214	9.63836	142222	36131	36141	11	11	0.0218198	0.225	0.0344523	0.328
DMR_159	chr6	27647713	27649120	1407	*	0.866703	10.4004	171477	43110	43121	12	12	0.0227032	0.232	0.0310071	0.299
DMR_160	chr7	27197239	27198429	1190	*	-0.870155	9.5717	184994	52307	52317	11	11	0.0227032	0.233	0.034629	0.329
DMR_161	chr2	56410011	56410300	289	*	-0.860236	6.88189	113467	29226	29233	8	19	0.025	0.252	0.0483216	0.433
DMR_162	chr12	47219626	47219958	332	*	-0.837978	9.21775	47707	13403	13413	11	12	0.0277385	0.279	0.0363958	0.344
DMR_163	chr6	31649432	31649728	296	*	-0.836319	7.52687	172555	46128	46136	9	36	0.0284452	0.284	0.045053	0.415
DMR_164	chr6	31543289	31543686	397	*	-0.835293	8.35293	172495	45751	45760	10	12	0.0285336	0.285	0.039841	0.373
DMR_165	chr7	142494148	142494595	447	*	-0.833453	6.66763	192435	54709	54716	8	17	0.0291519	0.289	0.0492049	0.438
DMR_166	chr2	54086854	54087209	355	*	-0.823825	8.23825	113260	29160	29169	10	13	0.030477	0.301	0.0400177	0.374
DMR_167	chr6	29648590	29649084	494	*	-0.811645	7.3048	171916	43826	43834	9	22	0.0327739	0.318	0.0465548	0.425
DMR_168	chr11	117747934	117748512	578	*	-0.803879	7.23491	42669	12207	12215	9	16	0.0336572	0.328	0.0468198	0.427
DMR_169	chr5	140480200	140481267	1067	*	0.769708	8.46679	165181	41766	41776	11	13	0.034894	0.333	0.039311	0.368
DMR_170	chr10	135051233	135051581	348	*	-0.786877	7.08189	32087	8106	8114	9	39	0.0370141	0.351	0.0474382	0.429
DMR_171	chr6	28584053	28584172	119	*	-0.776311	7.76311	171667	43248	43257	10	15	0.0371908	0.353	0.0431095	0.398

## Sheet: Noob
	seqnames	start	end	width	strand	value	area	cluster	indexStart	indexEnd	L	clusterL	p.value	fwer	p.valueArea	fwerArea
DMR_1	chr6	28828946	28830310	1364	*	-3.31166	86.1033	171708	43339	43364	26	26	0	0	0	0
DMR_2	chr6	32119874	32121753	1879	*	-1.8852	79.1783	172811	47411	47452	42	86	0	0	0	0
DMR_3	chr6	32062885	32064842	1957	*	-1.07334	53.6669	172773	47197	47246	50	58	0	0	0.00038956	0.001
DMR_4	chr6	32118204	32118457	253	*	-2.8161	39.4254	172809	47393	47406	14	14	0	0	0.00350604	0.009
DMR_5	chr17	48911983	48912952	969	*	-2.44618	39.1389	91572	23754	23769	16	16	0	0	0.00350604	0.009
DMR_6	chr6	31690986	31692375	1389	*	-1.11268	37.8311	172582	46203	46236	34	37	0	0	0.00467472	0.012
DMR_7	chr6	32847527	32847845	318	*	-2.23777	35.8044	173053	47938	47953	16	16	0	0	0.0058434	0.015
DMR_8	chr21	45705175	45706101	926	*	-2.75394	35.8013	131590	33333	33345	13	13	0	0	0.0058434	0.015
DMR_9	chr6	28601269	28601519	250	*	-2.71248	32.5498	171670	43260	43271	12	12	0	0	0.00934944	0.024
DMR_10	chr12	123215010	123215684	674	*	-2.81972	31.0169	53744	15522	15532	11	12	0	0	0.0120764	0.03
DMR_11	chr8	22132563	22133356	793	*	-2.27754	29.6081	196671	55198	55210	13	13	0	0	0.0151928	0.038
DMR_12	chr3	46875226	46875903	677	*	-2.43245	29.1895	138878	35074	35085	12	12	0	0	0.0151928	0.038
DMR_13	chr2	21266500	21267334	834	*	-2.26465	27.1758	110872	28481	28492	12	12	0	0	0.0210362	0.052
DMR_14	chr5	149546073	149546946	873	*	-2.4877	24.877	166041	42048	42057	10	12	0	0	0.0280483	0.068
DMR_15	chr8	143859399	143859990	591	*	-2.70467	24.342	203782	56506	56514	9	12	0	0	0.0307752	0.075
DMR_16	chr6	28226885	28227482	597	*	-2.16642	23.8307	171585	43136	43146	11	11	0	0	0.0319439	0.078
DMR_17	chr13	51417469	51418221	752	*	-2.14784	23.6263	57865	16389	16399	11	11	0	0	0.0342813	0.083
DMR_18	chr6	30094947	30095570	623	*	-1.89621	49.3015	172065	44195	44220	26	29	0.00038956	0.001	0.00116868	0.003
DMR_19	chr19	11784246	11785248	1002	*	2.01785	28.2499	102147	25960	25973	14	14	0.00038956	0.001	0.0171406	0.043
DMR_20	chr22	51016501	51017432	931	*	-1.9934	27.9076	135743	34230	34243	14	15	0.00038956	0.001	0.0179198	0.045
DMR_21	chr10	115938729	115939717	988	*	-2.01045	22.1149	29656	7633	7643	11	13	0.00038956	0.001	0.0479159	0.117
DMR_22	chr6	31650735	31651291	556	*	-1.68687	32.0506	172556	46137	46155	19	20	0.00116868	0.003	0.00973899	0.025
DMR_23	chr6	31733619	31734580	961	*	-1.64123	31.1834	172609	46336	46354	19	19	0.00116868	0.003	0.0120764	0.03
DMR_24	chr6	32728862	32730046	1184	*	-1.16919	29.2297	173000	47695	47719	25	27	0.00973899	0.025	0.0151928	0.038
DMR_25	chr5	140810051	140811642	1591	*	1.30496	22.1842	165323	41849	41865	17	17	0.00973899	0.025	0.0475263	0.116

## Sheet: Quantile
	seqnames	start	end	width	strand	value	area	cluster	indexStart	indexEnd	L	clusterL	p.value	fwer	p.valueArea	fwerArea
DMR_1	chr6	28828946	28830310	1364	*	-2.38938	62.1239	171708	43339	43364	26	26	0	0	0	0
DMR_2	chr6	32120077	32121566	1489	*	-1.30297	48.2097	172811	47415	47451	37	86	0	0	0	0
DMR_3	chr6	30094947	30095419	472	*	-1.35273	29.76	172065	44195	44216	22	29	0	0	0	0
DMR_4	chr17	48911983	48912952	969	*	-1.80827	28.9323	91572	23754	23769	16	16	0	0	0	0
DMR_5	chr6	32118204	32118457	253	*	-1.97245	27.6142	172809	47393	47406	14	14	0	0	0	0
DMR_6	chr6	32062885	32064246	1361	*	-0.834	25.02	172773	47197	47226	30	58	0	0	0.00138313	0.001
DMR_7	chr6	31733619	31734580	961	*	-1.27352	24.1968	172609	46336	46354	19	19	0	0	0.00414938	0.003
DMR_8	chr19	11784246	11785248	1002	*	1.70419	23.8586	102147	25960	25973	14	14	0	0	0.00414938	0.003
DMR_9	chr5	140810051	140811642	1591	*	1.21804	20.7067	165323	41849	41865	17	17	0	0	0.0235131	0.016
DMR_10	chr21	45705267	45706101	834	*	-1.67461	20.0953	131590	33334	33345	12	13	0	0	0.0276625	0.019
DMR_11	chr12	123215010	123215684	674	*	-1.80173	19.8191	53744	15522	15532	11	12	0	0	0.0290456	0.02
DMR_12	chr1	26233332	26233709	377	*	-1.78696	19.6566	5504	778	788	11	20	0	0	0.0304288	0.021
DMR_13	chr3	46875226	46875903	677	*	-1.53259	18.3911	138878	35074	35085	12	12	0	0	0.0401107	0.027
DMR_14	chr2	21266500	21267334	834	*	-1.49882	17.9858	110872	28481	28492	12	12	0	0	0.0470263	0.032
DMR_15	chr6	32847527	32847845	318	*	-1.32334	21.1734	173053	47938	47953	16	16	0.00414938	0.003	0.02213	0.015
DMR_16	chr6	28956226	28956804	578	*	0.965128	20.2677	171754	43555	43575	21	21	0.0152144	0.01	0.0262794	0.018

## Sheet: Raw
	seqnames	start	end	width	strand	value	area	cluster	indexStart	indexEnd	L	clusterL	p.value	fwer	p.valueArea	fwerArea
DMR_1	chr6	32119616	32121758	2142	*	-1.65798	77.9251	172811	47407	47453	47	86	0	0	0	0
DMR_2	chr6	28828946	28830310	1364	*	-2.95074	76.7192	171708	43339	43364	26	26	0	0	0	0
DMR_3	chr6	32062885	32064810	1925	*	-1.07354	51.5301	172773	47197	47244	48	58	0	0	0	0
DMR_4	chr6	30094947	30095570	623	*	-1.81792	47.266	172065	44195	44220	26	29	0	0	0	0
DMR_5	chr6	31690904	31692375	1471	*	-1.08729	39.1423	172582	46201	46236	36	37	0	0	0.00123153	0.002
DMR_6	chr17	48911983	48912952	969	*	-2.2907	36.6512	91572	23754	23769	16	16	0	0	0.00123153	0.002
DMR_7	chr6	32118204	32118457	253	*	-2.43295	34.0613	172809	47393	47406	14	14	0	0	0.00184729	0.003
DMR_8	chr6	32847527	32847845	318	*	-2.10541	33.6866	173053	47938	47953	16	16	0	0	0.00184729	0.003
DMR_9	chr21	45705175	45706101	926	*	-2.53836	32.9987	131590	33333	33345	13	13	0	0	0.00184729	0.003
DMR_10	chr6	31733619	31734580	961	*	-1.63932	31.1471	172609	46336	46354	19	19	0	0	0.00307882	0.005
DMR_11	chr6	31650735	31651362	627	*	-1.49752	29.9504	172556	46137	46156	20	20	0	0	0.00369458	0.006
DMR_12	chr12	123215010	123215684	674	*	-2.60479	28.6527	53744	15522	15532	11	12	0	0	0.00369458	0.006
DMR_13	chr6	28601269	28601519	250	*	-2.32933	27.952	171670	43260	43271	12	12	0	0	0.00554187	0.009
DMR_14	chr8	22132563	22133356	793	*	-2.1202	27.5626	196671	55198	55210	13	13	0	0	0.00554187	0.009
DMR_15	chr3	46875226	46875903	677	*	-2.16541	25.9849	138878	35074	35085	12	12	0	0	0.010468	0.017
DMR_16	chr22	51016501	51017432	931	*	-1.84465	25.8251	135743	34230	34243	14	15	0	0	0.010468	0.017
DMR_17	chr5	149545907	149546946	1039	*	-2.07293	24.8751	166041	42046	42057	12	12	0	0	0.012931	0.021
DMR_18	chr2	21266500	21267334	834	*	-1.97417	23.69	110872	28481	28492	12	12	0	0	0.0172414	0.027
DMR_19	chr10	115938512	115939717	1205	*	-1.90518	22.8622	29656	7632	7643	12	13	0	0	0.020936	0.033
DMR_20	chr1	26233332	26233709	377	*	-2.0578	22.6357	5504	778	788	11	20	0	0	0.0221675	0.035
DMR_21	chr13	51417469	51418221	752	*	-2.02425	22.2667	57865	16389	16399	11	11	0	0	0.0246305	0.039
DMR_22	chr8	143859399	143859990	591	*	-2.47149	22.2434	203782	56506	56514	9	12	0	0	0.0246305	0.039
DMR_23	chr6	28226885	28227482	597	*	-1.98526	21.8379	171585	43136	43146	11	11	0	0	0.0258621	0.041
DMR_24	chr6	28553927	28554774	847	*	-2.17745	21.7745	171661	43173	43182	10	36	0	0	0.0258621	0.041
DMR_25	chr6	32115964	32117725	1761	*	-0.874201	32.3454	172808	47356	47392	37	37	0.000615764	0.001	0.00184729	0.003
DMR_26	chr19	11784344	11785248	904	*	1.61136	20.9477	102147	25961	25973	13	14	0.000615764	0.001	0.0314039	0.05
DMR_27	chr6	32164503	32165321	818	*	-1.52006	24.321	172854	47629	47644	16	61	0.00123153	0.002	0.0153941	0.024
DMR_28	chr19	42348327	42349127	800	*	-1.51704	19.7215	105533	27163	27175	13	13	0.00123153	0.002	0.0431034	0.068
DMR_29	chr17	33759484	33760527	1043	*	-1.49082	19.3807	88735	22745	22757	13	13	0.00123153	0.002	0.046798	0.074
DMR_30	chr6	32728862	32730046	1184	*	-1.15961	28.9902	173000	47695	47719	25	27	0.00307882	0.005	0.00369458	0.006
DMR_31	chr6	33282736	33283328	592	*	-0.868774	23.4569	173247	49005	49031	27	109	0.00307882	0.005	0.0184729	0.029
DMR_32	chr19	57630034	57630742	708	*	-1.27164	20.3462	108587	27982	27997	16	16	0.00554187	0.009	0.0394089	0.063
DMR_33	chr11	2292890	2293665	775	*	-0.884637	20.3467	33193	8487	8509	23	38	0.00615764	0.01	0.0394089	0.063
DMR_34	chr6	33131831	33133083	1252	*	-1.14029	22.8058	173143	48325	48344	20	46	0.00985222	0.016	0.020936	0.033
DMR_35	chr6	33084420	33085063	643	*	-1.12482	21.3716	173129	48255	48273	19	19	0.0110837	0.018	0.0289409	0.046
DMR_36	chr7	95025611	95026538	927	*	-0.883836	19.4444	188873	53622	53643	22	27	0.0147783	0.024	0.0455665	0.072
DMR_37	chr6	30131189	30131971	782	*	-1.06632	21.3265	172092	44278	44297	20	36	0.0166256	0.026	0.0301724	0.048

## Sheet: Swan
	seqnames	start	end	width	strand	value	area	cluster	indexStart	indexEnd	L	clusterL	p.value	fwer	p.valueArea	fwerArea
DMR_1	chr6	28828946	28830310	1364	*	-3.04776	79.2419	171708	43339	43364	26	26	0	0	0	0
DMR_2	chr6	32119639	32121758	2119	*	-1.69282	77.8699	172811	47408	47453	46	86	0	0	0	0
DMR_3	chr6	32062885	32064785	1900	*	-1.08167	50.8384	172773	47197	47243	47	58	0	0	0	0
DMR_4	chr6	30094947	30095570	623	*	-1.82492	47.448	172065	44195	44220	26	29	0	0	0	0
DMR_5	chr6	31690904	31692375	1471	*	-1.08024	38.8885	172582	46201	46236	36	37	0	0	0	0
DMR_6	chr17	48911983	48912952	969	*	-2.32023	37.1237	91572	23754	23769	16	16	0	0	0.000639795	0.001
DMR_7	chr21	45705175	45706101	926	*	-2.58205	33.5667	131590	33333	33345	13	13	0	0	0.00319898	0.005
DMR_8	chr6	32118204	32118457	253	*	-2.3191	32.4674	172809	47393	47406	14	14	0	0	0.00319898	0.005
DMR_9	chr6	32115964	32117725	1761	*	-0.875758	32.403	172808	47356	47392	37	37	0	0	0.00319898	0.005
DMR_10	chr6	31733619	31734580	961	*	-1.69748	32.2522	172609	46336	46354	19	19	0	0	0.00319898	0.005
DMR_11	chr6	31650735	31651362	627	*	-1.47874	29.5748	172556	46137	46156	20	20	0	0	0.00383877	0.006
DMR_12	chr12	123215010	123215684	674	*	-2.64005	29.0406	53744	15522	15532	11	12	0	0	0.00575816	0.009
DMR_13	chr6	28601269	28601519	250	*	-2.2846	27.4152	171670	43260	43271	12	12	0	0	0.00767754	0.012
DMR_14	chr3	46875226	46875903	677	*	-2.19085	26.2902	138878	35074	35085	12	12	0	0	0.0102367	0.015
DMR_15	chr6	32164442	32165321	879	*	-1.48605	25.2628	172854	47628	47644	17	61	0	0	0.0140755	0.021
DMR_16	chr8	143859399	143859990	591	*	-2.52619	22.7357	203782	56506	56514	9	12	0	0	0.0236724	0.035
DMR_17	chr6	28553927	28554741	814	*	-2.40039	21.6036	171661	43173	43181	9	36	0	0	0.0307102	0.043
DMR_18	chr6	32847527	32847845	318	*	-2.08907	33.4252	173053	47938	47953	16	16	0.000639795	0.001	0.00319898	0.005
DMR_19	chr8	22132563	22133356	793	*	-2.06528	26.8486	196671	55198	55210	13	13	0.000639795	0.001	0.00767754	0.012
DMR_20	chr2	21266500	21267334	834	*	-2.08344	25.0013	110872	28481	28492	12	12	0.000639795	0.001	0.0159949	0.024
DMR_21	chr5	149545907	149546946	1039	*	-1.92603	23.1124	166041	42046	42057	12	12	0.000639795	0.001	0.0230326	0.034
DMR_22	chr13	51417469	51418221	752	*	-2.07702	22.8473	57865	16389	16399	11	11	0.000639795	0.001	0.0236724	0.035
DMR_23	chr1	26233332	26233709	377	*	-2.00514	22.0565	5504	778	788	11	20	0.000639795	0.001	0.028151	0.04
DMR_24	chr10	115938729	115939717	988	*	-1.98964	21.886	29656	7633	7643	11	13	0.000639795	0.001	0.0287908	0.041
DMR_25	chr6	28226885	28227482	597	*	-1.93168	21.2485	171585	43136	43146	11	11	0.000639795	0.001	0.0339091	0.048
DMR_26	chr22	51016501	51017432	931	*	-1.7954	25.1356	135743	34230	34243	14	15	0.00127959	0.002	0.0159949	0.024
DMR_27	chr19	11784246	11785248	1002	*	1.6444	23.0215	102147	25960	25973	14	14	0.00191939	0.003	0.0230326	0.034
DMR_28	chr6	33282736	33283328	592	*	-0.812619	21.9407	173247	49005	49031	27	109	0.00255918	0.004	0.028151	0.04
DMR_29	chr6	32728862	32730046	1184	*	-1.16956	29.239	173000	47695	47719	25	27	0.00319898	0.005	0.00575816	0.009
DMR_30	chr6	33131862	33133083	1221	*	-1.20402	22.8763	173143	48326	48344	19	46	0.00383877	0.006	0.0236724	0.035
DMR_31	chr11	2292890	2293665	775	*	-0.88989	20.4675	33193	8487	8509	23	38	0.00703775	0.011	0.0428663	0.06
DMR_32	chr6	30131189	30131915	726	*	-1.10168	20.9319	172092	44278	44296	19	36	0.0166347	0.025	0.0364683	0.05
DMR_33	chr19	57630034	57630742	708	*	-1.247	19.9521	108587	27982	27997	16	16	0.0185541	0.028	0.0492642	0.068
