# Supplementary material for: Comprehensive evaluation of the implementation of episignatures for diagnosis of neurodevelopmental disorders (NDDs)
Source: Hum Genet. 2023 Oct 27;142(12):1721–35. doi: 10.1007/s00439-023-02609-2 (PMC10676303; doi:10.1007/s00439-023-02609-2)
Supplement: Supplementary file 1 — Supplementary file1 (ZIP 4431 KB) [file 439_2023_2609_MOESM1_ESM.zip › Additional Files/Additional File 7.xlsx]

## Sheet: Case Group
Sample_ID	Sex	Age(years)
GSM2562771	F	15
GSM2562772	M	1
GSM2562773	M	18
GSM2562774	F	16
GSM2562775	M	15
GSM2562776	M	11
GSM2562777	M	14
GSM2562778	M	20
GSM2562779	M	18
GSM2562780	M	6
GSM2562781	M	16

## Sheet: Control Group
Sample_ID	Sex	Age(years)
GSM2562838	M	13
GSM2562839	M	13
GSM2562840	F	11
GSM2562841	M	6
GSM2562842	F	16
GSM2562843	M	5.5
GSM2562844	M	7
GSM2562845	M	7
GSM2562846	M	8
GSM2562847	M	9.5
GSM2562848	M	9
