# Supplementary material for: Comprehensive evaluation of the implementation of episignatures for diagnosis of neurodevelopmental disorders (NDDs)
Source: Hum Genet. 2023 Oct 27;142(12):1721–35. doi: 10.1007/s00439-023-02609-2 (PMC10676303; doi:10.1007/s00439-023-02609-2)
Supplement: Supplementary file 1 — Supplementary file1 (ZIP 4431 KB) [file 439_2023_2609_MOESM1_ESM.zip › Additional Files/Additional File 6.xlsx]

## Sheet: Sotos_PLR_Funnorm
DMR	Coefficient
DMR_12	2.4331
DMR_23	1.56476
DMR_24	0.944421
DMR_14	0.71438
DMR_9	0.622681
DMR_21	0.304201
DMR_13	0.184693
DMR_18	-0.140937
DMR_20	-0.192246
DMR_11	-0.222623
DMR_1	-0.280114
DMR_8	-0.367008
DMR_3	-0.489462
DMR_4	-0.65368
DMR_2	-0.661623
DMR_22	-0.665101
DMR_15	-0.78758
DMR_6	-0.788712
DMR_19	-0.94946
DMR_5	-0.957782
DMR_17	-1.21874
DMR_10	-1.34382
DMR_16	-1.43649
DMR_7	-2.05113

## Sheet: Sotos_PLR_Noob
DMR	Coefficient
DMR_19	2.27458
DMR_25	1.42526
DMR_24	1.1272
DMR_21	0.878769
DMR_12	0.569928
DMR_6	0.5639
DMR_23	0.215888
DMR_11	0.0876113
DMR_17	-0.206805
DMR_22	-0.28637
DMR_10	-0.298465
DMR_3	-0.300481
DMR_1	-0.3308
DMR_7	-0.465697
DMR_18	-0.698524
DMR_20	-0.707585
DMR_2	-0.72989
DMR_13	-0.762779
DMR_5	-0.836947
DMR_16	-0.91711
DMR_4	-0.924356
DMR_14	-1.27991
DMR_9	-1.37142
DMR_15	-1.45801
DMR_8	-1.99529

## Sheet: Sotos_PLR_Illumina
DMR	Coefficient
DMR_18	1.2453
DMR_169	0.972766
DMR_104	0.745444
DMR_91	0.680703
DMR_166	0.657362
DMR_113	0.641096
DMR_29	0.587023
DMR_114	0.574857
DMR_159	0.514717
DMR_45	0.51095
DMR_48	0.50969
DMR_142	0.462831
DMR_62	0.437649
DMR_118	0.423948
DMR_124	0.403436
DMR_129	0.38651
DMR_86	0.313046
DMR_109	0.312964
DMR_167	0.304307
DMR_138	0.298112
DMR_143	0.297713
DMR_21	0.275397
DMR_168	0.227378
DMR_151	0.222309
DMR_150	0.214283
DMR_161	0.214279
DMR_93	0.205424
DMR_107	0.197602
DMR_141	0.179991
DMR_17	0.165254
DMR_157	0.158061
DMR_132	0.142842
DMR_162	0.133149
DMR_66	0.115287
DMR_68	0.0793456
DMR_156	0.069134
DMR_71	0.0666321
DMR_136	0.0526546
DMR_144	0.0413114
DMR_134	0.0269482
DMR_26	0.0254699
DMR_139	0.0254316
DMR_123	0.0243366
DMR_42	0.0185544
DMR_164	0.0144158
DMR_133	0.0125803
DMR_153	-0.00301426
DMR_152	-0.00696943
DMR_140	-0.0103904
DMR_171	-0.0119213
DMR_146	-0.0152254
DMR_94	-0.0194591
DMR_100	-0.0196025
DMR_158	-0.0243701
DMR_38	-0.0276551
DMR_116	-0.0359923
DMR_115	-0.0370715
DMR_70	-0.0387902
DMR_87	-0.0412595
DMR_126	-0.0419812
DMR_147	-0.0451746
DMR_121	-0.0534015
DMR_117	-0.0538196
DMR_7	-0.0566909
DMR_163	-0.0570138
DMR_148	-0.0591806
DMR_154	-0.0604619
DMR_145	-0.0622453
DMR_120	-0.0632028
DMR_88	-0.0653567
DMR_101	-0.0727958
DMR_149	-0.0753744
DMR_131	-0.0771708
DMR_14	-0.086186
DMR_160	-0.0899083
DMR_12	-0.0943896
DMR_103	-0.106728
DMR_57	-0.110429
DMR_74	-0.111774
DMR_22	-0.113366
DMR_75	-0.113424
DMR_37	-0.11399
DMR_122	-0.114023
DMR_165	-0.119562
DMR_111	-0.126301
DMR_99	-0.126436
DMR_170	-0.12715
DMR_76	-0.127529
DMR_78	-0.130486
DMR_54	-0.130894
DMR_125	-0.130896
DMR_72	-0.131736
DMR_127	-0.133747
DMR_112	-0.134875
DMR_83	-0.135189
DMR_95	-0.137461
DMR_52	-0.13794
DMR_92	-0.141815
DMR_105	-0.142678
DMR_58	-0.144256
DMR_130	-0.146698
DMR_110	-0.150941
DMR_85	-0.154763
DMR_108	-0.154829
DMR_59	-0.155327
DMR_106	-0.156317
DMR_43	-0.158343
DMR_90	-0.160766
DMR_155	-0.163609
DMR_50	-0.167013
DMR_119	-0.171039
DMR_135	-0.173932
DMR_97	-0.175809
DMR_63	-0.196757
DMR_102	-0.198332
DMR_73	-0.202172
DMR_96	-0.203771
DMR_84	-0.205432
DMR_10	-0.207332
DMR_34	-0.212527
DMR_55	-0.214485
DMR_137	-0.224302
DMR_41	-0.235947
DMR_20	-0.236066
DMR_27	-0.239576
DMR_53	-0.243865
DMR_65	-0.244142
DMR_98	-0.244941
DMR_89	-0.246407
DMR_67	-0.255755
DMR_31	-0.258042
DMR_64	-0.258205
DMR_82	-0.262039
DMR_128	-0.263505
DMR_8	-0.282945
DMR_56	-0.289646
DMR_1	-0.291501
DMR_81	-0.304683
DMR_32	-0.308598
DMR_61	-0.313665
DMR_80	-0.315669
DMR_47	-0.31901
DMR_39	-0.321827
DMR_2	-0.330451
DMR_4	-0.331654
DMR_77	-0.340531
DMR_51	-0.358971
DMR_19	-0.371761
DMR_3	-0.380399
DMR_16	-0.401937
DMR_49	-0.408817
DMR_36	-0.429171
DMR_69	-0.456601
DMR_40	-0.457966
DMR_46	-0.460527
DMR_28	-0.471772
DMR_23	-0.477542
DMR_13	-0.513379
DMR_25	-0.513816
DMR_5	-0.518502
DMR_35	-0.522651
DMR_60	-0.525745
DMR_6	-0.526924
DMR_79	-0.538379
DMR_30	-0.594907
DMR_15	-0.714727
DMR_11	-0.76304
DMR_33	-0.765213
DMR_44	-0.824703
DMR_24	-0.875474
DMR_9	-1.19125
