# Supplementary material for: Comprehensive evaluation of the implementation of episignatures for diagnosis of neurodevelopmental disorders (NDDs)
Source: Hum Genet. 2023 Oct 27;142(12):1721–35. doi: 10.1007/s00439-023-02609-2 (PMC10676303; doi:10.1007/s00439-023-02609-2)
Supplement: Supplementary file 1 — Supplementary file1 (ZIP 4431 KB) [file 439_2023_2609_MOESM1_ESM.zip › Additional Files/Additional File 5.xlsx]

## Sheet: Foglio1
Sotos	Kabuki
LINC01623	HOXA5
PPT2	HOXA-AS3
PPT2-EGFL8	HOXA6
PRRT1	MCCC1
LOC100507547	SLFN12
TNXB	HOXA4
WFIKKN2	HOXA3
AIRE	HOXA2
HCAR1	RNF39
PIWIL2	MIR596
CDX1	COL7A1
CPT1B	HSPA1A
CHKB-DT	HSPA1L
CHKB-CPT1B	LTB4R
CHKB	CIDEB
PRSS42P	LTB4R2
ZNF833P	HOXA7
DLEU7	ANKRD30B
DLEU7-AS1	CPT1B
APOB	CHKB-DT
LYNX1	CHKB-CPT1B
NKAPL	PSORS1C3
ZKSCAN4	KCNQ1DN
LY6G5C	LTA
VWA7	TNF
MPIG6B	VTRNA2-1
LY6G6C	SNORD117
HLA-DQB2	DDX39B
PCDHGA12	ATP6V1G2-DDX39B
PCDHGA1	PPP1R27
PCDHGA2	MCRIP1
PCDHGA3	MSX1
PCDHGB1	VWA7
PCDHGA4	PPP1R18
PCDHGB2	HLA-DOA
PCDHGA5	TGFBI
PCDHGB3	SEC31B
PCDHGA6	PON1
PCDHGA7	ATP6V0E2
PCDHGB4	ATP6V0E2-AS1
PCDHGA8	APOB
PCDHGB5	PFDN6
PCDHGA9	WDR46
PCDHGB6
PCDHGA10
PCDHGB7
PCDHGA11
