# Supplementary material for: Comprehensive evaluation of the implementation of episignatures for diagnosis of neurodevelopmental disorders (NDDs)
Source: Hum Genet. 2023 Oct 27;142(12):1721–35. doi: 10.1007/s00439-023-02609-2 (PMC10676303; doi:10.1007/s00439-023-02609-2)
Supplement: Supplementary file 1 — Supplementary file1 (ZIP 4431 KB) [file 439_2023_2609_MOESM1_ESM.zip › Additional Files/Additional File 9.xlsx]

## Sheet: Kabuki_Hyperparameters
		PLR	SVM			RF
		C: [0.001-25]	Gamma: [0.0001-5]	Kernel: ["Linear","RBF","poly"]	C:[0.001-3]	Max Depth: [1-5]	Min Samples Leaf: [1-5]	Min Samples Split [1-5]	Estimators
DMRs	Noob	1	1	poly	0.01	1	1	1	500
	Funnorm	1	1	poly	0.01	1	1	1	500
	Illumina	1	1	poly	0.001	1	1	1	500
	Raw	1	1	poly	0.01	1	1	1	500
	Swan	1	1	poly	0.01	1	1	1	500
	Quantile	1	1	poly	0.01	1	1	1	500
DMPs	Noob	5	1	poly	0.001	1	1	1	500
	Funnorm	5	1	poly	0.001	1	1	1	500
	Illumina	5	1	poly	0.001	1	1	1	500
	Raw	5	1	poly	0.001	1	1	1	500
	Swan	5	1	poly	0.001	1	1	1	500
	Quantile	5	1	poly	0.001	1	1	1	500

## Sheet: Sotos_Hyperparameters
		PLR	SVM			RF
		C: [0.001-25]	Gamma: [0.0001-5]	Kernel: ["Linear","RBF","poly"]	C:[0.001-3]	Max Depth: [1-5]	Min Samples Leaf: [1-5]	Min Samples Split [1-5]	Estimators
DMRs	Noob	5	1	poly	0.001	1	1	1	500
	Funnorm	5	1	poly	0.001	1	1	1	500
	Illumina	5	1	poly	0.001	1	1	1	500
	Raw	5	1	poly	0.001	1	1	1	500
	Swan	5	1	poly	0.001	1	1	1	500
	Quantile	5	1	poly	0.001	1	1	1	500
DMPs	Noob	5	/	linear	0.001	1	1	1	500
	Funnorm	5	/	linear	0.001	1	1	1	500
	Illumina	5	/	linear	0.001	1	1	1	500
	Raw	5	/	linear	0.001	1	1	1	500
	Swan	5	/	linear	0.001	1	1	1	500
	Quantile	5	/	linear	0.001	1	1	1	500
