# Supplementary material for: Comprehensive evaluation of the implementation of episignatures for diagnosis of neurodevelopmental disorders (NDDs)
Source: Hum Genet. 2023 Oct 27;142(12):1721–35. doi: 10.1007/s00439-023-02609-2 (PMC10676303; doi:10.1007/s00439-023-02609-2)
Supplement: Supplementary file 1 — Supplementary file1 (ZIP 4431 KB) [file 439_2023_2609_MOESM1_ESM.zip › Additional Files/Additional File 8.xlsx]

## Sheet: Case_Group
Sample_ID	Sex	Age(years)
GSM1920405	F	9
GSM1920406	F	7
GSM1920407	M	10
GSM1920408	F	10
GSM1920409	F	3.5
GSM1920410	F	13.2
GSM1920411	M	3
GSM1920412	M	2.2
GSM1920413	F	12
GSM1920414	M	2.2
GSM1920415	M	18
GSM1920416	M	19.7
GSM1920417	M	8
GSM1920418	M	41
GSM1920419	F	2
GSM1920420	F	1.6
GSM1920421	M	0
GSM1920422	M	10.6
GSM1920423	M	20

## Sheet: Control_Group
Sample_ID	Sex	Age(years)
GSM1920348	F	17
GSM1920351	M	14
GSM1920354	F	4
GSM1920355	M	4
GSM1920356	F	8
GSM1920358	F	18
GSM1920364	M	N/A
GSM1920368	F	15
GSM1920370	M	16
GSM1920376	F	11
GSM1920379	F	15
GSM1920381	F	16
GSM1920383	F	16
GSM1920385	F	3
GSM1920387	M	15
GSM1920392	M	7
GSM1920395	F	10
GSM1920398	M	3
GSM1920399	F	5
