# Supplementary material for: Comprehensive evaluation of the implementation of episignatures for diagnosis of neurodevelopmental disorders (NDDs)
Source: Hum Genet. 2023 Oct 27;142(12):1721–35. doi: 10.1007/s00439-023-02609-2 (PMC10676303; doi:10.1007/s00439-023-02609-2)
Supplement: Supplementary file 1 — Supplementary file1 (ZIP 4431 KB) [file 439_2023_2609_MOESM1_ESM.zip › Additional Files/Additional File 4.xlsx]

## Sheet: go_bp_all_sotos
	Category	Term	Count	X.	PValue	Genes	List.Total	Pop.Hits	Pop.Total	Fold.Enrichment	Bonferroni	Benjamini	FDR
1	GOTERM_BP_ALL	GO:0007156~homophilic cell adhesion via plasma membrane adhesion molecules	19	40.4255	5.20127e-28	PCDHGA8, PCDHGA7, PCDHGB7, PCDHGA6, PCDHGB6, PCDHGA5, PCDHGB5, PCDHGA4, PCDHGB4, PCDHGA3, PCDHGB3, PCDHGA2, PCDHGB2, PCDHGA1, PCDHGA9, PCDHGA10, PCDHGA11, PCDHGA12, PCDHGB1	37	175	19357	56.8005	4.109e-25	4.109e-25	4.06219e-25
2	GOTERM_BP_ALL	GO:0098742~cell-cell adhesion via plasma-membrane adhesion molecules	19	40.4255	5.2695e-24	PCDHGA8, PCDHGA7, PCDHGB7, PCDHGA6, PCDHGB6, PCDHGA5, PCDHGB5, PCDHGA4, PCDHGB4, PCDHGA3, PCDHGB3, PCDHGA2, PCDHGB2, PCDHGA1, PCDHGA9, PCDHGA10, PCDHGA11, PCDHGA12, PCDHGB1	37	288	19357	34.5142	4.1629e-21	2.08145e-21	2.05774e-21
3	GOTERM_BP_ALL	GO:0098609~cell-cell adhesion	21	44.6809	6.60425e-17	PCDHGA8, PCDHGA7, PCDHGB7, PCDHGA6, PCDHGB6, TNXB, PCDHGA5, PCDHGB5, PCDHGA4, PCDHGB4, PCDHGA3, PCDHGB3, PCDHGA2, PCDHGB2, PCDHGA1, PCDHGA9, PCDHGA10, PCDHGA11, PCDHGA12, PCDHGB1, HLA-DQB2	37	1016	19357	10.8134	8.77076e-14	1.73912e-14	1.71931e-14
4	GOTERM_BP_ALL	GO:0007155~cell adhesion	21	44.6809	3.45402e-13	PCDHGA8, PCDHGA7, PCDHGB7, PCDHGA6, PCDHGB6, TNXB, PCDHGA5, PCDHGB5, PCDHGA4, PCDHGB4, PCDHGA3, PCDHGB3, PCDHGA2, PCDHGB2, PCDHGA1, PCDHGA9, PCDHGA10, PCDHGA11, PCDHGA12, PCDHGB1, HLA-DQB2	37	1588	19357	6.91839	2.72858e-10	5.9269e-11	5.85938e-11
5	GOTERM_BP_ALL	GO:0022610~biological adhesion	21	44.6809	3.75121e-13	PCDHGA8, PCDHGA7, PCDHGB7, PCDHGA6, PCDHGB6, TNXB, PCDHGA5, PCDHGB5, PCDHGA4, PCDHGB4, PCDHGA3, PCDHGB3, PCDHGA2, PCDHGB2, PCDHGA1, PCDHGA9, PCDHGA10, PCDHGA11, PCDHGA12, PCDHGB1, HLA-DQB2	37	1595	19357	6.88803	2.96364e-10	5.9269e-11	5.85938e-11
6	GOTERM_BP_ALL	GO:0007399~nervous system development	21	44.6809	2.4122e-09	PCDHGA8, PCDHGA7, PCDHGB7, PCDHGA6, PCDHGB6, TNXB, PCDHGA5, PCDHGB5, PCDHGA4, PCDHGB4, PCDHGA3, PCDHGB3, PCDHGA2, PCDHGB2, PCDHGA1, PCDHGA9, PCDHGA10, PCDHGA11, PCDHGA12, PCDHGB1, APOB	37	2575	19357	4.26657	1.90564e-06	3.17607e-07	3.13989e-07
7	GOTERM_BP_ALL	GO:0048731~system development	26	55.3191	9.57013e-08	PCDHGB7, PCDHGB6, TNXB, PCDHGB5, PCDHGB4, AIRE, PCDHGB3, PCDHGB2, WFIKKN2, APOB, PCDHGA8, PCDHGA7, PCDHGA6, CHKB, MPIG6B, PCDHGA5, PCDHGA4, CDX1, PCDHGA3, PCDHGA2, PCDHGA1, PCDHGA9, PCDHGA10, PCDHGA11, PCDHGA12, PCDHGB1	37	5149	19357	2.64172	7.56011e-05	9.89982e-06	9.78704e-06
8	GOTERM_BP_ALL	GO:0044767~single-organism developmental process	29	61.7021	1.00251e-07	PIWIL2, PCDHGB7, PCDHGB6, TNXB, PCDHGB5, PCDHGB4, AIRE, PCDHGB3, PCDHGB2, WFIKKN2, NKAPL, APOB, PCDHGA8, PCDHGA7, PCDHGA6, CHKB, MPIG6B, PCDHGA5, PCDHGA4, CDX1, PCDHGA3, PCDHGA2, PCDHGA1, PRSS42P, PCDHGA9, PCDHGA10, PCDHGA11, PCDHGA12, PCDHGB1	37	6600	19357	2.29874	7.91954e-05	9.89982e-06	9.78704e-06
9	GOTERM_BP_ALL	GO:0032502~developmental process	29	61.7021	1.50405e-07	PIWIL2, PCDHGB7, PCDHGB6, TNXB, PCDHGB5, PCDHGB4, AIRE, PCDHGB3, PCDHGB2, WFIKKN2, NKAPL, APOB, PCDHGA8, PCDHGA7, PCDHGA6, CHKB, MPIG6B, PCDHGA5, PCDHGA4, CDX1, PCDHGA3, PCDHGA2, PCDHGA1, PRSS42P, PCDHGA9, PCDHGA10, PCDHGA11, PCDHGA12, PCDHGB1	37	6712	19357	2.26038	0.000118813	1.32022e-05	1.30518e-05
10	GOTERM_BP_ALL	GO:0007275~multicellular organism development	26	55.3191	4.35411e-07	PCDHGB7, PCDHGB6, TNXB, PCDHGB5, PCDHGB4, AIRE, PCDHGB3, PCDHGB2, WFIKKN2, APOB, PCDHGA8, PCDHGA7, PCDHGA6, CHKB, MPIG6B, PCDHGA5, PCDHGA4, CDX1, PCDHGA3, PCDHGA2, PCDHGA1, PCDHGA9, PCDHGA10, PCDHGA11, PCDHGA12, PCDHGB1	37	5532	19357	2.45882	0.000343915	3.43975e-05	3.40056e-05
11	GOTERM_BP_ALL	GO:0048856~anatomical structure development	27	57.4468	7.54685e-07	PIWIL2, PCDHGB7, PCDHGB6, TNXB, PCDHGB5, PCDHGB4, AIRE, PCDHGB3, PCDHGB2, WFIKKN2, APOB, PCDHGA8, PCDHGA7, PCDHGA6, CHKB, MPIG6B, PCDHGA5, PCDHGA4, CDX1, PCDHGA3, PCDHGA2, PCDHGA1, PCDHGA9, PCDHGA10, PCDHGA11, PCDHGA12, PCDHGB1	37	6157	19357	2.2942	0.000596023	5.42001e-05	5.35826e-05
12	GOTERM_BP_ALL	GO:0044707~single-multicellular organism process	28	59.5745	8.38445e-07	PIWIL2, PCDHGB7, PCDHGB6, TNXB, PCDHGB5, PCDHGB4, AIRE, PCDHGB3, PCDHGB2, WFIKKN2, APOB, PRRT1, PCDHGA8, PCDHGA7, PCDHGA6, CHKB, MPIG6B, PCDHGA5, PCDHGA4, CDX1, PCDHGA3, PCDHGA2, PCDHGA1, PCDHGA9, PCDHGA10, PCDHGA11, PCDHGA12, PCDHGB1	37	6688	19357	2.19027	0.000662153	5.51977e-05	5.45688e-05
13	GOTERM_BP_ALL	GO:0032501~multicellular organismal process	30	63.8298	1.9548e-06	PIWIL2, PCDHGB7, PCDHGB6, TNXB, PCDHGB5, PCDHGB4, AIRE, PCDHGB3, PCDHGB2, WFIKKN2, NKAPL, APOB, PRRT1, PCDHGA8, PCDHGA7, PCDHGA6, CHKB, MPIG6B, PCDHGA5, PCDHGA4, CDX1, PCDHGA3, PCDHGA2, PCDHGA1, PRSS42P, PCDHGA9, PCDHGA10, PCDHGA11, PCDHGA12, PCDHGB1	37	8040	19357	1.9521	0.0015431	0.000118792	0.000117438
