# Supplementary material for: Comprehensive evaluation of the implementation of episignatures for diagnosis of neurodevelopmental disorders (NDDs)
Source: Hum Genet. 2023 Oct 27;142(12):1721–35. doi: 10.1007/s00439-023-02609-2 (PMC10676303; doi:10.1007/s00439-023-02609-2)
Supplement: Supplementary file 1 — Supplementary file1 (ZIP 4431 KB) [file 439_2023_2609_MOESM1_ESM.zip › Additional Files/Additional File 3.xlsx]

## Sheet: go_bp_all_kabuki
	Category	Term	Count	X.	PValue	Genes	List.Total	Pop.Hits	Pop.Total	Fold.Enrichment	Bonferroni	Benjamini	FDR
1	GOTERM_BP_ALL	GO:0048704~embryonic skeletal system morphogenesis	6	13.9535	3.67436e-07	HOXA3, HOXA2, HOXA7, HOXA6, HOXA5, HOXA4	31	97	19357	38.6239	0.000731298	0.000731198	0.000727524
2	GOTERM_BP_ALL	GO:0009952~anterior/posterior pattern specification	7	16.2791	1.08498e-06	HOXA3, HOXA2, MSX1, HOXA7, HOXA6, HOXA5, HOXA4	31	225	19357	19.4264	0.00215786	0.000813746	0.000809656
3	GOTERM_BP_ALL	GO:0048705~skeletal system morphogenesis	7	16.2791	1.54148e-06	HOXA3, HOXA2, MSX1, HOXA7, HOXA6, HOXA5, HOXA4	31	239	19357	18.2884	0.00306438	0.000813746	0.000809656
4	GOTERM_BP_ALL	GO:0048706~embryonic skeletal system development	6	13.9535	1.63567e-06	HOXA3, HOXA2, HOXA7, HOXA6, HOXA5, HOXA4	31	131	19357	28.5994	0.00325132	0.000813746	0.000809656
5	GOTERM_BP_ALL	GO:0048568~embryonic organ development	8	18.6047	5.96884e-06	HOXA3, HOXA2, MSX1, HOXA7, HOXA6, TNF, HOXA5, HOXA4	31	470	19357	10.6284	0.0118137	0.00216573	0.00215485
6	GOTERM_BP_ALL	GO:0048562~embryonic organ morphogenesis	7	16.2791	6.52985e-06	HOXA3, HOXA2, MSX1, HOXA7, HOXA6, HOXA5, HOXA4	31	307	19357	14.2376	0.0129168	0.00216573	0.00215485
7	GOTERM_BP_ALL	GO:0003002~regionalization	7	16.2791	1.59058e-05	HOXA3, HOXA2, MSX1, HOXA7, HOXA6, HOXA5, HOXA4	31	359	19357	12.1753	0.0311724	0.00412743	0.00410669
8	GOTERM_BP_ALL	GO:0001501~skeletal system development	8	18.6047	1.65927e-05	HOXA3, HOXA2, TGFBI, MSX1, HOXA7, HOXA6, HOXA5, HOXA4	31	550	19357	9.08246	0.0324966	0.00412743	0.00410669
9	GOTERM_BP_ALL	GO:0009790~embryo development	10	23.2558	3.44951e-05	COL7A1, HOXA3, HOXA2, MSX1, APOB, HOXA7, HOXA6, TNF, HOXA5, HOXA4	31	1125	19357	5.55039	0.0663754	0.00757471	0.00753664
10	GOTERM_BP_ALL	GO:0048598~embryonic morphogenesis	8	18.6047	3.80638e-05	COL7A1, HOXA3, HOXA2, MSX1, HOXA7, HOXA6, HOXA5, HOXA4	31	626	19357	7.9798	0.072986	0.00757471	0.00753664
11	GOTERM_BP_ALL	GO:0043009~chordate embryonic development	8	18.6047	6.02553e-05	HOXA3, HOXA2, MSX1, APOB, HOXA7, HOXA6, HOXA5, HOXA4	31	673	19357	7.42252	0.113055	0.0109007	0.0108459
12	GOTERM_BP_ALL	GO:0009792~embryo development ending in birth or egg hatching	8	18.6047	7.38044e-05	HOXA3, HOXA2, MSX1, APOB, HOXA7, HOXA6, HOXA5, HOXA4	31	695	19357	7.18756	0.136663	0.0116538	0.0115952
13	GOTERM_BP_ALL	GO:0007389~pattern specification process	7	16.2791	7.61303e-05	HOXA3, HOXA2, MSX1, HOXA7, HOXA6, HOXA5, HOXA4	31	475	19357	9.20197	0.140652	0.0116538	0.0115952
