# Supplementary material for: Comprehensive evaluation of the implementation of episignatures for diagnosis of neurodevelopmental disorders (NDDs)
Source: Hum Genet. 2023 Oct 27;142(12):1721–35. doi: 10.1007/s00439-023-02609-2 (PMC10676303; doi:10.1007/s00439-023-02609-2)
Supplement: Supplementary file 1 — Supplementary file1 (ZIP 4431 KB) [file 439_2023_2609_MOESM1_ESM.zip › Additional Files/Additional File 2.xlsx]

## Sheet: Funnorm
	seqnames	start	end	width	strand	value	area	cluster	indexStart	indexEnd	L	clusterL	p.value	fwer	p.valueArea	fwerArea
DMR_1	chr7	27183133	27185512	2379	*	1.22005	61.0023	185046	52420	52469	50	50	0	0	0	0
DMR_2	chr3	182817190	182817626	436	*	1.70753	18.7828	146614	37459	37469	11	11	0.000125907	0.022	0.00286153	0.394
DMR_3	chr17	33759484	33760527	1043	*	1.68219	21.8684	88773	22846	22858	13	13	0.000143076	0.025	0.00173981	0.263
DMR_4	chr7	27169674	27171213	1539	*	-1.14634	25.2194	185035	52395	52416	22	25	0.000291876	0.051	0.000887073	0.147
DMR_5	chr8	1764878	1765820	942	*	1.25849	17.6189	195257	55164	55177	14	14	0.000721104	0.123	0.00342811	0.458
DMR_6	chr7	27142100	27143806	1706	*	-0.582329	15.7229	185005	52350	52376	27	27	0.000995811	0.169	0.00455555	0.547
DMR_7	chr7	27186993	27188020	1027	*	1.14019	14.8225	185048	52470	52482	13	13	0.00108166	0.181	0.00519653	0.6
DMR_8	chr6	30038882	30039801	919	*	-0.384928	13.4725	172104	44211	44245	35	38	0.00128196	0.205	0.00643271	0.696
DMR_9	chr3	48632484	48632892	408	*	1.04521	9.40693	139200	35353	35361	9	12	0.00181421	0.271	0.0139127	0.908
DMR_10	chr7	27197239	27198429	1190	*	1.02246	11.247	185059	52497	52507	11	11	0.0018371	0.276	0.00967195	0.824
DMR_11	chr14	24779793	24780926	1133	*	0.941101	12.2343	61795	17197	17209	13	13	0.00210036	0.314	0.0079951	0.76
DMR_12	chr6	31782675	31783545	870	*	0.432691	10.8173	172708	46666	46690	25	25	0.00216904	0.333	0.0103416	0.842
DMR_13	chr6	31539539	31540461	922	*	0.585576	11.1259	172555	45904	45922	19	20	0.0038745	0.526	0.00984937	0.83
DMR_14	chr22	51016501	51017162	661	*	0.756426	9.83353	135800	34396	34408	13	15	0.00461278	0.549	0.0125163	0.885
DMR_15	chr11	2890389	2890725	336	*	-0.462952	10.1849	33410	8783	8804	22	34	0.00434952	0.59	0.0117609	0.87
DMR_16	chr6	31148332	31148748	416	*	0.641624	9.62436	172480	45748	45762	15	15	0.00555136	0.647	0.0131115	0.895
DMR_17	chr18	14747661	14748439	778	*	-0.702412	7.72653	96866	24989	24999	11	11	0.0075716	0.679	0.0213813	0.97
DMR_18	chr6	30652647	30653799	1152	*	0.4972	8.4524	172321	45224	45240	17	26	0.00670169	0.718	0.017627	0.943
DMR_19	chr17	79792777	79793208	431	*	-0.687417	6.87417	95577	24731	24740	10	11	0.00880777	0.731	0.0272875	0.984
DMR_20	chr5	135415693	135416613	920	*	-0.561482	8.98371	164615	41696	41711	16	16	0.00730261	0.757	0.0153321	0.931
DMR_21	chr6	31733619	31734580	961	*	-0.420956	7.99817	172673	46522	46540	19	19	0.00816107	0.795	0.0197903	0.956
DMR_22	chr6	32976805	32977580	775	*	-0.640202	7.04222	173165	48400	48410	11	29	0.0105361	0.797	0.0259025	0.982
DMR_23	chr4	4863678	4864902	1224	*	-0.554334	7.76068	149475	38052	38065	14	14	0.00889362	0.809	0.0211238	0.97
DMR_24	chr6	31507433	31508318	885	*	-0.630332	6.93365	172540	45858	45868	11	12	0.0110855	0.812	0.0267724	0.984
DMR_25	chr7	94953653	94954202	549	*	0.625348	5.62813	188933	53799	53807	9	11	0.0139127	0.856	0.0412517	0.994
DMR_26	chr6	28984234	28984461	227	*	-0.582455	5.24209	171840	43789	43797	9	24	0.0183023	0.907	0.0477016	0.998
DMR_27	chr12	3862221	3862497	276	*	0.58209	5.23881	45234	12699	12707	9	13	0.0183481	0.908	0.047776	0.998
DMR_28	chr10	102279330	102280155	825	*	-0.524873	5.7736	28498	7244	7254	11	11	0.0202253	0.937	0.0393288	0.994
DMR_29	chr6	32805142	32805759	617	*	-0.53866	5.3866	173097	47942	47951	10	35	0.0210952	0.941	0.0451377	0.997
DMR_30	chr7	149569883	149570183	300	*	-0.521578	5.21578	192941	54929	54938	10	12	0.0233958	0.951	0.0481881	0.999
DMR_31	chr5	135364060	135365012	952	*	-0.454041	5.90253	164601	41683	41695	13	13	0.0187201	0.952	0.0375833	0.994
DMR_32	chr15	93616894	93617168	274	*	-0.452678	5.43214	74479	20032	20043	12	12	0.0236705	0.967	0.0443536	0.996
DMR_33	chr2	21266500	21267334	834	*	-0.447768	5.37322	110921	28614	28625	12	12	0.0242257	0.972	0.0453151	0.997
DMR_34	chr6	33254385	33255241	856	*	-0.372286	5.21201	173296	48952	48965	14	82	0.0219422	0.981	0.0482739	0.999

## Sheet: Illumina
Kabuki	seqnames	start	end	width	strand	value	area	cluster	indexStart	indexEnd	L	clusterL	p.value	fwer	p.valueArea	fwerArea
DMR_1	chr7	27183133	27185512	2379	*	1.22574	61.2872	185046	52420	52469	50	50	0	0	0	0
DMR_2	chr3	182817190	182817626	436	*	1.81607	19.9768	146614	37459	37469	11	11	3.44876e-06	0.002	0.000629398	0.301
DMR_3	chr17	33759484	33760527	1043	*	1.46408	19.0331	88773	22846	22858	13	13	6.3802e-05	0.037	0.000760451	0.35
DMR_4	chr7	27169674	27171213	1539	*	-1.09871	24.1716	185035	52395	52416	22	25	9.13921e-05	0.053	0.000269003	0.138
DMR_5	chr7	27142100	27143806	1706	*	-0.576355	15.5616	185005	52350	52376	27	27	0.000232791	0.13	0.00134157	0.537
DMR_6	chr6	30038859	30039801	942	*	-0.405309	14.5911	172104	44210	44245	36	38	0.000351773	0.186	0.00155022	0.587
DMR_7	chr6	24910562	24911001	439	*	1.32084	3.96252	171115	43192	43194	3	14	0.000424197	0.191	0.0493707	1
DMR_8	chr8	1764878	1765820	942	*	1.00665	14.0931	195257	55164	55177	14	14	0.000382812	0.211	0.00170541	0.622
DMR_9	chr7	27186993	27188020	1027	*	1.01284	13.1669	185048	52470	52482	13	13	0.000408678	0.22	0.00205718	0.689
DMR_10	chr3	48632484	48632892	408	*	1.06813	9.61321	139200	35353	35361	9	12	0.000446614	0.224	0.00427473	0.89
DMR_11	chr6	31782675	31783545	870	*	0.520044	13.0011	172708	46666	46690	25	25	0.000536282	0.275	0.00210374	0.697
DMR_12	chr12	50450889	50451212	323	*	-1.07562	5.37812	48203	13727	13731	5	11	0.000700098	0.288	0.0216082	0.993
DMR_13	chr14	24779793	24780926	1133	*	0.843515	10.9657	61795	17197	17209	13	13	0.000872536	0.404	0.00313492	0.821
DMR_14	chr7	27197239	27198429	1190	*	0.895033	9.84536	185059	52497	52507	11	11	0.000960479	0.421	0.00404194	0.876
DMR_15	chr18	14747661	14748439	778	*	-0.850844	9.35929	96866	24989	24999	11	11	0.00119327	0.476	0.00455064	0.907
DMR_16	chr22	51016501	51017162	661	*	0.712759	9.26586	135800	34396	34408	13	15	0.001514	0.561	0.00464375	0.91
DMR_17	chr6	31148332	31148748	416	*	0.62175	9.32625	172480	45748	45762	15	15	0.00164506	0.633	0.00457133	0.907
DMR_18	chr11	2890389	2890725	336	*	-0.443824	9.76413	33410	8783	8804	22	34	0.00159677	0.658	0.00411092	0.879
DMR_19	chr11	110167556	110167602	46	*	0.769619	5.38733	41997	12007	12013	7	11	0.00309181	0.665	0.0214668	0.993
DMR_20	chr3	184529753	184529967	214	*	0.783483	4.7009	146904	37577	37582	6	11	0.00334012	0.667	0.0315648	0.997
DMR_21	chr7	4762070	4762844	774	*	-0.756524	4.53914	183582	51955	51960	6	11	0.00402125	0.71	0.0347497	0.998
DMR_22	chr6	31539539	31540411	872	*	0.557472	8.36208	172555	45904	45918	15	20	0.00223135	0.737	0.00608188	0.943
DMR_23	chr10	98945664	98945809	145	*	0.706798	4.94759	28126	7025	7031	7	15	0.00482654	0.781	0.027359	0.997
DMR_24	chr22	32870857	32871416	559	*	0.684329	5.47463	133606	33887	33894	8	14	0.00485757	0.803	0.0204408	0.992
DMR_25	chr5	135415693	135416613	920	*	-0.51604	8.25664	164615	41696	41711	16	16	0.00266417	0.804	0.0062526	0.944
DMR_26	chr6	31507701	31508318	617	*	-0.629744	6.29744	172540	45859	45868	10	12	0.00444028	0.809	0.0135226	0.985
DMR_27	chr17	79792777	79793208	431	*	-0.629391	6.29391	95577	24731	24740	10	11	0.00444545	0.809	0.0135622	0.985
DMR_28	chr4	4863678	4864902	1224	*	-0.528538	7.39953	149475	38052	38065	14	14	0.00306422	0.813	0.00849774	0.967
DMR_29	chr6	31733619	31734580	961	*	-0.391826	7.44469	172673	46522	46540	19	19	0.00303318	0.842	0.00834772	0.966
DMR_30	chr6	33287809	33288773	964	*	-0.377788	7.55575	173315	49272	49291	20	55	0.00289178	0.845	0.00800284	0.965
DMR_31	chr12	3862221	3862497	276	*	0.627645	5.64881	45234	12699	12707	9	13	0.00580598	0.852	0.0186423	0.991
DMR_32	chr17	74099707	74099944	237	*	0.64826	5.18608	93860	24512	24519	8	13	0.00634399	0.859	0.0240016	0.996
DMR_33	chr5	93446954	93447410	456	*	0.6617	3.9702	162541	41058	41063	6	11	0.00817183	0.873	0.0491103	1
DMR_34	chr13	21140606	21141330	724	*	0.615192	4.92154	55685	15877	15884	8	11	0.0079856	0.893	0.0278522	0.997
DMR_35	chr6	28984234	28984461	227	*	-0.593666	5.343	171840	43789	43797	9	24	0.00744242	0.898	0.0220238	0.993
DMR_36	chr4	1202694	1203168	474	*	-0.483574	6.28646	148507	37886	37898	13	17	0.00525246	0.911	0.0136226	0.985
DMR_37	chr6	30652688	30653799	1111	*	0.425483	6.80772	172321	45225	45240	16	26	0.00416437	0.914	0.0107601	0.979
DMR_38	chr6	32976805	32977400	595	*	-0.555975	5.55975	173165	48400	48409	10	29	0.00754933	0.92	0.0195372	0.992
DMR_39	chr12	49110214	49110861	647	*	0.528916	5.81808	47915	13543	13553	11	11	0.00740621	0.924	0.0171317	0.989
DMR_40	chr13	47472200	47472429	229	*	0.595121	4.16585	57621	16353	16359	7	11	0.0112723	0.924	0.0434888	1
DMR_41	chr5	135364060	135365012	952	*	-0.463749	6.02873	164601	41683	41695	13	13	0.00590772	0.928	0.0153918	0.987
DMR_42	chr10	102279330	102280155	825	*	-0.526426	5.79068	28498	7244	7254	11	11	0.00757864	0.928	0.0173921	0.989
DMR_43	chr7	752286	753007	721	*	-0.53736	5.3736	182200	51823	51832	10	16	0.00872708	0.935	0.021653	0.993
DMR_44	chr7	94953653	94954202	549	*	0.562856	5.0657	188933	53799	53807	9	11	0.00943235	0.935	0.025657	0.997
DMR_45	chr12	49318847	49319767	920	*	-0.465881	5.59057	47958	13571	13582	12	18	0.00815804	0.952	0.0192337	0.991
DMR_46	chr1	209848535	209849185	650	*	0.543636	4.34909	18246	4935	4942	8	11	0.0140727	0.956	0.0389848	1
DMR_47	chr22	38071455	38071677	222	*	0.564724	3.95307	133959	33936	33942	7	11	0.0145106	0.961	0.0496449	1
DMR_48	chr6	27647843	27648605	762	*	-0.521917	4.69725	171543	43284	43292	9	12	0.0130604	0.962	0.0316372	0.997
DMR_49	chr1	23670777	23671218	441	*	0.496973	4.96973	5118	570	579	10	12	0.0118327	0.964	0.0269951	0.997
DMR_50	chr10	135051022	135051581	559	*	-0.469688	5.16657	32099	8138	8148	11	39	0.0113499	0.965	0.0242499	0.996
DMR_51	chr8	16859632	16860121	489	*	-0.527223	4.21778	196263	55307	55314	8	12	0.0160971	0.966	0.0421887	1
DMR_52	chr7	149569883	149570183	300	*	-0.483786	4.83786	192941	54929	54938	10	12	0.0130984	0.972	0.0291713	0.997
DMR_53	chr6	42927940	42928303	363	*	-0.409738	5.3266	174696	49822	49834	13	27	0.00821149	0.974	0.0221859	0.993
DMR_54	chr20	61446962	61447490	528	*	-0.387374	5.42323	129658	33256	33269	14	41	0.00705788	0.975	0.0210478	0.993
DMR_55	chr6	30297174	30297627	453	*	-0.450349	4.95384	172209	44705	44715	11	11	0.012988	0.976	0.0272555	0.997
DMR_56	chr22	45704675	45705693	1018	*	0.432056	5.18467	134964	34265	34276	12	17	0.0101204	0.977	0.0240206	0.996
DMR_57	chr2	21266500	21267334	834	*	-0.421629	5.05955	110921	28614	28625	12	12	0.0108446	0.979	0.0257605	0.997
DMR_58	chr8	144328715	144329134	419	*	0.493381	4.44043	203942	56705	56713	9	14	0.0163678	0.979	0.0368569	0.998
DMR_59	chr6	32942205	32942808	603	*	-0.489985	4.40987	173147	48336	48344	9	12	0.0168334	0.981	0.0375708	0.999
DMR_60	chr22	50963918	50964432	514	*	0.489925	4.40932	135770	34386	34394	9	11	0.0168386	0.981	0.0375846	0.999
DMR_61	chr6	33254385	33255241	856	*	-0.360863	5.05208	173296	48952	48965	14	82	0.00813217	0.982	0.0258743	0.997
DMR_62	chr12	113229582	113230065	483	*	0.493806	3.95045	52635	15210	15217	8	15	0.021284	0.983	0.0497	1
DMR_63	chr17	41278135	41278906	771	*	-0.453271	4.53271	90156	23393	23402	10	28	0.0164316	0.985	0.0348945	0.998
DMR_64	chr5	162864268	162865236	968	*	-0.356779	4.63813	166968	42391	42403	13	13	0.011074	0.988	0.0327528	0.998
DMR_65	chr2	68694513	68695071	558	*	0.440903	4.40903	114251	29560	29569	10	13	0.0179698	0.988	0.0375915	0.999
DMR_66	chr11	118781150	118781978	828	*	0.403602	4.43962	42825	12317	12327	11	11	0.0178404	0.992	0.036881	0.998
DMR_67	chr7	116139180	116139628	448	*	-0.44467	4.00203	190629	54299	54307	9	15	0.023824	0.992	0.0481567	1
DMR_68	chr2	26624228	26625047	819	*	-0.384428	4.61313	111341	28719	28730	12	13	0.0136916	0.993	0.0332633	0.998
DMR_69	chr6	31275551	31275881	330	*	0.427584	4.27584	172495	45786	45795	10	12	0.0197062	0.993	0.0406919	1
DMR_70	chr6	32094729	32095291	562	*	-0.378146	4.53775	172865	47466	47477	12	78	0.0142089	0.994	0.0347704	0.998
DMR_71	chr3	183959000	183959853	853	*	-0.389829	4.28811	146757	37506	37516	11	11	0.0195079	0.997	0.0404039	1
DMR_72	chr15	75019070	75019376	306	*	-0.410495	4.10495	72624	19676	19685	10	30	0.022329	0.997	0.0452132	1
DMR_73	chr21	40554907	40555523	616	*	0.409091	4.09091	131042	33450	33459	10	13	0.0225721	0.997	0.0456409	1
DMR_74	chr6	28226885	28227482	597	*	0.37983	4.17813	171651	43309	43319	11	11	0.0207977	0.998	0.0431715	1
DMR_75	chr6	32904074	32905320	1246	*	-0.377556	4.15312	173130	48176	48186	11	11	0.0210909	0.998	0.0438441	1

## Sheet: Noob
3	seqnames	start	end	width	strand	value	area	cluster	indexStart	indexEnd	L	clusterL	p.value	fwer	p.valueArea	fwerArea
DMR_1	chr7	27183133	27185512	2379	*	1.34491	67.2457	185046	52420	52469	50	50	0	0	0	0
DMR_2	chr17	33759484	33760527	1043	*	1.6816	21.8609	88773	22846	22858	13	13	0.000191632	0.032	0.00183248	0.256
DMR_3	chr3	182817190	182817626	436	*	1.69983	18.6981	146614	37459	37469	11	11	0.000191632	0.032	0.00326972	0.413
DMR_4	chr7	27169674	27171213	1539	*	-1.20857	26.5885	185035	52395	52416	22	25	0.000407217	0.068	0.000868331	0.134
DMR_5	chr7	27142100	27143806	1706	*	-0.641458	17.3194	185005	52350	52376	27	27	0.000485068	0.079	0.00395839	0.484
DMR_6	chr8	1764878	1765820	942	*	1.18895	16.6453	195257	55164	55177	14	14	0.00105996	0.17	0.00435363	0.515
DMR_7	chr6	30038859	30039801	942	*	-0.417069	15.0145	172104	44210	44245	36	38	0.00111386	0.175	0.00570104	0.618
DMR_8	chr7	27186993	27188020	1027	*	1.08628	14.1216	185048	52470	52482	13	13	0.00148515	0.226	0.0066592	0.679
DMR_9	chr3	48632484	48632892	408	*	1.0071	9.06394	139200	35353	35361	9	12	0.00226365	0.317	0.0167558	0.928
DMR_10	chr6	31782675	31783545	870	*	0.440032	11.0008	172708	46666	46690	25	25	0.00216783	0.33	0.0113961	0.851
DMR_11	chr7	27197239	27198429	1190	*	0.958775	10.5465	185059	52497	52507	11	11	0.00261697	0.358	0.0123902	0.868
DMR_12	chr14	24779793	24780926	1133	*	0.914463	11.888	61795	17197	17209	13	13	0.00274872	0.383	0.00988101	0.82
DMR_13	chr6	31539539	31540461	922	*	0.627228	11.9173	172555	45904	45922	19	20	0.00355117	0.476	0.00985705	0.82
DMR_14	chr6	33254385	33255639	1254	*	-0.367988	8.46372	173296	48952	48974	23	82	0.00374879	0.502	0.0191093	0.942
DMR_15	chr11	2890389	2890725	336	*	-0.522046	11.485	33410	8783	8804	22	34	0.00389252	0.534	0.0105517	0.837
DMR_16	chr22	51016501	51017162	661	*	0.77014	10.0118	135800	34396	34408	13	15	0.0047369	0.569	0.0136717	0.897
DMR_17	chr6	31148332	31148748	416	*	0.689178	10.3377	172480	45748	45762	15	15	0.00504231	0.613	0.0128932	0.877
DMR_18	chr18	14747661	14748439	778	*	-0.755208	8.30729	96866	24989	24999	11	11	0.0064017	0.64	0.019762	0.95
DMR_19	chr17	79792777	79793208	431	*	-0.720364	7.20364	95577	24731	24740	10	11	0.00812638	0.712	0.026511	0.975
DMR_20	chr6	31507433	31508318	885	*	-0.696562	7.66219	172540	45858	45868	11	12	0.00859348	0.73	0.0233611	0.969
DMR_21	chr5	135415693	135416613	920	*	-0.586871	9.38994	164615	41696	41711	16	16	0.00737782	0.754	0.0155761	0.92
DMR_22	chr4	4863678	4864902	1224	*	-0.593946	8.31524	149475	38052	38065	14	14	0.00799463	0.765	0.0197261	0.95
DMR_23	chr6	31733619	31734580	961	*	-0.423211	8.04102	172673	46522	46540	19	19	0.0091564	0.809	0.0211094	0.959
DMR_24	chr7	94953653	94954202	549	*	0.661594	5.95434	188933	53799	53807	9	11	0.0117135	0.812	0.0389312	0.99
DMR_25	chr6	32976805	32977580	775	*	-0.627286	6.90014	173165	48400	48410	11	29	0.0121087	0.824	0.0288825	0.979
DMR_26	chr6	28984234	28984461	227	*	-0.637825	5.74042	171840	43789	43797	9	24	0.0134861	0.846	0.0417158	0.991
DMR_27	chr10	102279330	102280155	825	*	-0.578384	6.36222	28498	7244	7254	11	11	0.0159533	0.885	0.0339607	0.986
DMR_28	chr6	30652688	30653799	1111	*	0.452711	7.24338	172321	45225	45240	16	26	0.012492	0.896	0.0261757	0.973
DMR_29	chr6	32805142	32805807	665	*	-0.560887	6.16975	173097	47942	47952	11	35	0.0176541	0.904	0.0362543	0.988
DMR_30	chr7	149569883	149570183	300	*	-0.562009	5.62009	192941	54929	54938	10	12	0.0193249	0.92	0.0435124	0.994
DMR_31	chr5	135364060	135365012	952	*	-0.493913	6.42087	164601	41683	41695	13	13	0.0160372	0.927	0.0333798	0.985
DMR_32	chr10	135050957	135051581	624	*	-0.510928	6.13114	32099	8137	8148	12	39	0.0185104	0.929	0.0367094	0.988
DMR_33	chr15	93616894	93617168	274	*	-0.510011	6.12013	74479	20032	20043	12	12	0.0186182	0.931	0.0368352	0.988
DMR_34	chr6	33418656	33419790	1134	*	-0.319463	5.43086	173362	49531	49547	17	17	0.0163186	0.939	0.0465845	0.995
DMR_35	chr6	42927940	42928303	363	*	-0.453303	5.89293	174696	49822	49834	13	27	0.019756	0.954	0.0397935	0.991
DMR_36	chr20	61446962	61447490	528	*	-0.411617	5.76264	129658	33256	33269	14	41	0.0189296	0.959	0.0414344	0.991
DMR_37	chr2	21266500	21267334	834	*	-0.465362	5.58434	110921	28614	28625	12	12	0.0234749	0.963	0.0440933	0.994
DMR_38	chr6	30297174	30297627	453	*	-0.486372	5.3501	172209	44705	44715	11	11	0.0266847	0.963	0.0479439	0.997
DMR_39	chr2	26624228	26625326	1098	*	-0.433549	5.63614	111341	28719	28731	13	13	0.0219837	0.968	0.0433327	0.993

## Sheet: Quantile
	seqnames	start	end	width	strand	value	area	cluster	indexStart	indexEnd	L	clusterL	p.value	fwer	p.valueArea	fwerArea
DMR_1	chr7	27183133	27185512	2379	*	0.987168	49.3584	185046	52420	52469	50	50	0	0	0	0
DMR_2	chr3	182817190	182817626	436	*	1.47171	16.1888	146614	37459	37469	11	11	0.000120126	0.01	0.0029551	0.212
DMR_3	chr17	33759484	33760527	1043	*	1.31293	17.0681	88773	22846	22858	13	13	0.00027629	0.023	0.00245057	0.177
DMR_4	chr7	27169674	27171213	1539	*	-0.886887	19.5115	185035	52395	52416	22	25	0.000576604	0.047	0.00116522	0.09
DMR_5	chr7	27142200	27143806	1606	*	-0.472401	12.2824	185005	52351	52376	26	27	0.000756793	0.063	0.00702736	0.446
DMR_6	chr6	30652202	30653799	1597	*	0.413384	10.748	172321	45215	45240	26	26	0.0011412	0.093	0.00986234	0.57
DMR_7	chr8	1764878	1765820	942	*	0.936142	13.106	195257	55164	55177	14	14	0.00147755	0.116	0.00598227	0.395
DMR_8	chr7	27186993	27188020	1027	*	0.868193	11.2865	185048	52470	52482	13	13	0.00216227	0.164	0.00873315	0.519
DMR_9	chr6	31782675	31783545	870	*	0.352929	8.82322	172708	46666	46690	25	25	0.00211422	0.168	0.0153281	0.723
DMR_10	chr3	48632484	48632892	408	*	0.908302	8.17472	139200	35353	35361	9	12	0.00236648	0.17	0.0178867	0.768
DMR_11	chr7	27197239	27198429	1190	*	0.802704	8.82974	185059	52497	52507	11	11	0.00356774	0.246	0.015292	0.723
DMR_12	chr11	2322286	2323459	1173	*	0.40417	8.89175	33216	8563	8584	22	31	0.00552579	0.419	0.0150638	0.721
DMR_13	chr6	31148332	31148748	416	*	0.57223	8.58344	172480	45748	45762	15	15	0.00723158	0.494	0.016205	0.741
DMR_14	chr18	14747661	14748439	778	*	-0.617615	6.79376	96866	24989	24999	11	11	0.00903347	0.515	0.0263196	0.869
DMR_15	chr6	30039130	30039801	671	*	-0.375349	7.88232	172104	44225	44245	21	38	0.00926171	0.586	0.0195685	0.794
DMR_16	chr6	31539539	31540169	630	*	0.5002	7.0028	172555	45904	45917	14	20	0.0106792	0.625	0.024806	0.858
DMR_17	chr22	51016501	51017151	650	*	0.537174	6.44609	135800	34396	34407	12	15	0.012361	0.637	0.0289744	0.892
DMR_18	chr17	79792777	79793208	431	*	-0.547384	5.47384	95577	24731	24740	10	11	0.015304	0.682	0.0404944	0.928
DMR_19	chr12	113229534	113230065	531	*	0.572278	5.1505	52635	15209	15217	9	15	0.0162891	0.693	0.0459722	0.945
DMR_20	chr14	24779793	24780926	1133	*	0.478602	6.22182	61795	17197	17209	13	13	0.014355	0.719	0.0313048	0.902
DMR_21	chr11	2890473	2890725	252	*	-0.434714	6.95543	33410	8789	8804	16	34	0.0138385	0.734	0.0251784	0.859
DMR_22	chr5	135415762	135416613	851	*	-0.413385	6.20078	164615	41697	41711	15	16	0.0165774	0.795	0.031485	0.902

## Sheet: Raw
	seqnames	start	end	width	strand	value	area	cluster	indexStart	indexEnd	L	clusterL	p.value	fwer	p.valueArea	fwerArea
DMR_1	chr7	27183133	27185512	2379	*	1.1096	55.4799	185046	52420	52469	50	50	0	0	0	0
DMR_2	chr3	182817190	182817626	436	*	1.42553	15.6808	146614	37459	37469	11	11	0.000118607	0.018	0.0036241	0.41
DMR_3	chr17	33759484	33760527	1043	*	1.39139	18.088	88773	22846	22858	13	13	0.000158142	0.024	0.00229965	0.286
DMR_4	chr7	27169674	27171213	1539	*	-0.996677	21.9269	185035	52395	52416	22	25	0.000474427	0.071	0.0010411	0.14
DMR_5	chr7	27142100	27143806	1706	*	-0.473174	12.7757	185005	52350	52376	27	27	0.00121242	0.173	0.00602918	0.587
DMR_6	chr8	1764878	1765820	942	*	0.954939	13.3691	195257	55164	55177	14	14	0.00133103	0.189	0.00539661	0.546
DMR_7	chr7	27186993	27188020	1027	*	0.941244	12.2362	185048	52470	52482	13	13	0.00146941	0.205	0.00666834	0.626
DMR_8	chr3	48632484	48632892	408	*	0.885933	7.9734	139200	35353	35361	9	12	0.00220081	0.277	0.0162689	0.906
DMR_9	chr6	30038975	30039801	826	*	-0.374361	10.4821	172104	44218	44245	28	38	0.00216787	0.284	0.00910636	0.728
DMR_10	chr14	24779793	24780926	1133	*	0.823651	10.7075	61795	17197	17209	13	13	0.00234578	0.308	0.00863194	0.71
DMR_11	chr6	31782675	31783545	870	*	0.364328	9.1082	172708	46666	46690	25	25	0.00256981	0.32	0.0123153	0.84
DMR_12	chr7	27197239	27198429	1190	*	0.829468	9.12415	185059	52497	52507	11	11	0.00272796	0.337	0.0122626	0.838
DMR_13	chr22	51016501	51017162	661	*	0.698655	9.08252	135800	34396	34408	13	15	0.00377565	0.442	0.0124208	0.844
DMR_14	chr6	31148332	31148748	416	*	0.635985	9.53978	172480	45748	45762	15	15	0.00438186	0.509	0.0110831	0.802
DMR_15	chr6	31539539	31540456	917	*	0.489299	8.31807	172555	45904	45920	17	20	0.0057722	0.592	0.0149247	0.888
DMR_16	chr18	14747661	14748439	778	*	-0.6325	6.9575	96866	24989	24999	11	11	0.00726137	0.634	0.0214612	0.947
DMR_17	chr11	2890450	2890725	275	*	-0.409607	7.78253	33410	8786	8804	19	34	0.00804549	0.729	0.0172507	0.916
DMR_18	chr6	30652647	30653799	1152	*	0.418724	7.11831	172321	45224	45240	17	26	0.00890869	0.75	0.0205453	0.942
DMR_19	chr22	45704675	45705265	590	*	0.579411	4.63528	134964	34265	34272	8	17	0.0126448	0.795	0.0483916	0.988
DMR_20	chr17	79792777	79793088	311	*	-0.573266	4.58613	95577	24731	24738	8	11	0.0131983	0.81	0.0494656	0.992
DMR_21	chr7	94953653	94954202	549	*	0.560779	5.04701	188933	53799	53807	9	11	0.0139363	0.828	0.0410116	0.985
DMR_22	chr6	31733619	31734580	961	*	-0.325477	6.18406	172673	46522	46540	19	19	0.0111556	0.834	0.0269699	0.967
DMR_23	chr6	31507701	31508318	617	*	-0.538655	5.38655	172540	45859	45868	10	12	0.0144964	0.845	0.0357797	0.981
DMR_24	chr5	135415762	135416613	851	*	-0.445956	6.68935	164615	41697	41711	15	16	0.0116762	0.854	0.0232865	0.958
DMR_25	chr4	4863874	4864902	1028	*	-0.475102	6.17633	149475	38053	38065	13	14	0.0127107	0.862	0.0270028	0.967
DMR_26	chr6	31275551	31275881	330	*	0.501928	5.01928	172495	45786	45795	10	12	0.0188058	0.894	0.0414465	0.985
DMR_27	chr6	32976805	32977400	595	*	-0.477419	4.77419	173165	48400	48409	10	29	0.0222124	0.926	0.0458217	0.988
DMR_28	chr10	102279330	102279954	624	*	-0.468327	4.68327	28498	7244	7253	10	11	0.0238597	0.936	0.0475547	0.988
DMR_29	chr5	135364060	135365012	952	*	-0.385491	5.01138	164601	41683	41695	13	13	0.0214085	0.958	0.0416178	0.985

## Sheet: Swan
	seqnames	start	end	width	strand	value	area	cluster	indexStart	indexEnd	L	clusterL	p.value	fwer	p.valueArea	fwerArea
DMR_1	chr7	27183133	27185512	2379	*	1.17409	58.7043	185046	52420	52469	50	50	0	0	0	0
DMR_2	chr3	182817190	182817626	436	*	1.49362	16.4299	146614	37459	37469	11	11	0.000194108	0.026	0.00351634	0.367
DMR_3	chr17	33759484	33760527	1043	*	1.39912	18.1886	88773	22846	22858	13	13	0.000298628	0.04	0.00245621	0.268
DMR_4	chr7	27169674	27171213	1539	*	-1.09169	24.0173	185035	52395	52416	22	25	0.000365819	0.049	0.000649515	0.078
DMR_5	chr7	27142100	27143806	1706	*	-0.503128	13.5845	185005	52350	52376	27	27	0.0010004	0.129	0.00620399	0.56
DMR_6	chr8	1764878	1765820	942	*	0.973225	13.6252	195257	55164	55177	14	14	0.00144088	0.187	0.00618906	0.56
DMR_7	chr6	24910562	24911204	642	*	1.00742	5.03708	171115	43192	43196	5	14	0.00151554	0.191	0.0467502	0.994
DMR_8	chr7	27186993	27188020	1027	*	0.898745	11.6837	185048	52470	52482	13	13	0.00206053	0.255	0.00860795	0.677
DMR_9	chr7	27197239	27198429	1190	*	0.875361	9.62897	185059	52497	52507	11	11	0.00271005	0.316	0.0127962	0.827
DMR_10	chr14	24779793	24780926	1133	*	0.821855	10.6841	61795	17197	17209	13	13	0.00273991	0.326	0.0104893	0.759
DMR_11	chr6	30038998	30039600	602	*	-0.346296	9.00371	172104	44219	44244	26	38	0.00309826	0.35	0.0148717	0.876
DMR_12	chr6	31782675	31783545	870	*	0.331676	8.29189	172708	46666	46690	25	25	0.00351634	0.387	0.0173279	0.914
DMR_13	chr3	48632484	48632892	408	*	0.80729	7.26561	139200	35353	35361	9	12	0.0038075	0.403	0.022524	0.956
DMR_14	chr6	31148332	31148748	416	*	0.678962	10.1844	172480	45748	45762	15	15	0.00438983	0.484	0.0115345	0.792
DMR_15	chr22	51016501	51017162	661	*	0.65437	8.50682	135800	34396	34408	13	15	0.00571872	0.576	0.0165216	0.904
DMR_16	chr18	14747661	14748439	778	*	-0.668514	7.35366	96866	24989	24999	11	11	0.00707748	0.622	0.0219715	0.952
DMR_17	chr6	31539539	31540440	901	*	0.502879	8.04606	172555	45904	45919	16	20	0.00937691	0.767	0.0184477	0.93
DMR_18	chr6	30652647	30653799	1152	*	0.417543	7.09824	172321	45224	45240	17	26	0.00999657	0.768	0.023711	0.96
DMR_19	chr7	94953653	94954202	549	*	0.598973	5.39076	188933	53799	53807	9	11	0.0128186	0.784	0.0413152	0.991
DMR_20	chr17	79792777	79793208	431	*	-0.570641	5.70641	95577	24731	24740	10	11	0.0138041	0.808	0.0365894	0.985
DMR_21	chr5	135415693	135416613	920	*	-0.467594	7.4815	164615	41696	41711	16	16	0.011094	0.823	0.0212772	0.95
DMR_22	chr6	31507701	31508318	617	*	-0.563625	5.63625	172540	45859	45868	10	12	0.0144536	0.826	0.0376271	0.986
DMR_23	chr6	31733619	31734580	961	*	-0.345281	6.56034	172673	46522	46540	19	19	0.0121765	0.84	0.0276156	0.97
DMR_24	chr6	32976805	32977400	595	*	-0.550229	5.50229	173165	48400	48409	10	29	0.0157974	0.847	0.0394786	0.988
DMR_25	chr6	31275551	31275881	330	*	0.543408	5.43408	172495	45786	45795	10	12	0.0165962	0.855	0.0405163	0.989
DMR_26	chr4	4863678	4864902	1224	*	-0.455456	6.37639	149475	38052	38065	14	14	0.0137667	0.871	0.0292431	0.973
DMR_27	chr10	102279330	102280155	825	*	-0.480956	5.29051	28498	7244	7254	11	11	0.0225016	0.913	0.0428083	0.993
DMR_28	chr11	2890473	2890725	252	*	-0.38642	6.18273	33410	8789	8804	16	34	0.0164619	0.925	0.0311543	0.976
DMR_29	chr5	135364060	135365012	952	*	-0.403716	5.24831	164601	41683	41695	13	13	0.0220387	0.949	0.0433757	0.993
